# Supplementary material for: The cytoprotective protein MANF promotes neuronal survival independently from its role as a GRP78 cofactor
Source: J Biol Chem. 2021 Jan 15;296:100295. doi: 10.1016/j.jbc.2021.100295 (PMC7949057; doi:10.1016/j.jbc.2021.100295)
Supplement: Supplemental Table S1 [file mmc1.xlsx]

## Sheet: Sheet1
			HEK293 GFP-SH	HEK293 GFP-SH	HEK293 GFP-SH	HEK293 GFP-SH	HEK293 pre-SH-MANF	HEK293 pre-SH-MANF	HEK293 pre-SH-MANF	HEK293 pre-SH-MANF	HEK293 GFP-SH	HEK293 GFP-SH	HEK293 GFP-SH	HEK293 GFP-SH	HEK293 pre-SH-MANF	HEK293 pre-SH-MANF	HEK293 pre-SH-MANF	HEK293 pre-SH-MANF	HEK293 GFP-SH	HEK293 GFP-SH	HEK293 GFP-SH	HEK293 GFP-SH	HEK293 pre-SH-MANF	HEK293 pre-SH-MANF	HEK293 pre-SH-MANF	HEK293 pre-SH-MANF	HEK293 GFP-SH	HEK293 GFP-SH	HEK293 GFP-SH	HEK293 GFP-SH	HEK293 pre-SH-MANF	HEK293 pre-SH-MANF	HEK293 pre-SH-MANF	HEK293 pre-SH-MANF	HEK293 GFP-SH	HEK293 GFP-SH	HEK293 GFP-SH	HEK293 GFP-SH	HEK293 pre-SH-MANF	HEK293 pre-SH-MANF	HEK293 pre-SH-MANF	HEK293 pre-SH-MANF
Protein IDs	Entry name	Protein names	Peptides OE1201_11373	Peptides OE1201_11374	Peptides OE1201_11377	Peptides OE1201_11378	Peptides OE1201_2097	Peptides OE1201_2098	Peptides OE1201_2099	Peptides OE1201_2100	Unique peptides OE1201_11373	Unique peptides OE1201_11374	Unique peptides OE1201_11377	Unique peptides OE1201_11378	Unique peptides OE1201_2097	Unique peptides OE1201_2098	Unique peptides OE1201_2099	Unique peptides OE1201_2100	Sequence coverage OE1201_11373 [%]	Sequence coverage OE1201_11374 [%]	Sequence coverage OE1201_11377 [%]	Sequence coverage OE1201_11378 [%]	Sequence coverage OE1201_2097 [%]	Sequence coverage OE1201_2098 [%]	Sequence coverage OE1201_2099 [%]	Sequence coverage OE1201_2100 [%]	Intensity OE1201_11373	Intensity OE1201_11374	Intensity OE1201_11377	Intensity OE1201_11378	Intensity OE1201_2097	Intensity OE1201_2098	Intensity OE1201_2099	Intensity OE1201_2100	MS/MS count OE1201_11373	MS/MS count OE1201_11374	MS/MS count OE1201_11377	MS/MS count OE1201_11378	MS/MS count OE1201_2097	MS/MS count OE1201_2098	MS/MS count OE1201_2099	MS/MS count OE1201_2100
P05165	PCCA_HUMAN	Propionyl-CoA carboxylase alpha chain, mitochondrial (PCCase subunit alpha) (EC 6.4.1.3) (Propanoyl-CoA:carbon dioxide ligase subunit alpha)	9	8	5	2	29	30	30	29	9	8	5	2	29	30	30	29	16.2	15.8	9.9	4	54.3	54.5	54.5	54.4	2538500	2022100	557990	81296	157280000	113720000	154940000	140720000	11	7	1	2	26	28	35	31
P05166	PCCB_HUMAN	Propionyl-CoA carboxylase beta chain, mitochondrial (PCCase subunit beta) (EC 6.4.1.3) (Propanoyl-CoA:carbon dioxide ligase subunit beta)	12	6	5	5	24	24	23	24	12	6	5	5	24	24	23	24	31	15.2	11.7	11.1	62.5	60.7	58.8	60.7	3633000	980030	948160	812150	194630000	152610000	224300000	171010000	11	5	3	4	35	33	34	27
P0DMV9	HS71B_HUMAN	Heat shock 70 kDa protein 1B (Heat shock 70 kDa protein 2) (HSP70-2) (HSP70.2)	31	26	20	24	33	35	33	31	17	15	12	13	19	19	19	20	54.9	51.5	34.9	50.7	61.8	64.1	61.9	57.4	17863000	7720600	3638000	6141900	612350000	566770000	681460000	592950000	22	19	12	17	46	40	49	48
P11021	BIP_HUMAN	Endoplasmic reticulum chaperone BiP (EC 3.6.4.10) (78 kDa glucose-regulated protein) (GRP-78) (Binding-immunoglobulin protein) (BiP) (Heat shock protein 70 family protein 5) (HSP70 family protein 5) (Heat shock protein family A member 5) (Immunoglobulin heavy chain-binding protein)	13	9	5	7	59	59	58	54	11	7	5	6	57	57	56	52	25.5	16.8	7.6	10.9	70.6	69.4	69.4	67.4	1741400	816130	610590	421620	30104000000	22659000000	27383000000	26095000000	6	6	5	3	593	604	561	566
P11142	HSP7C_HUMAN	Heat shock cognate 71 kDa protein (Heat shock 70 kDa protein 8) (Lipopolysaccharide-associated protein 1) (LAP-1) (LPS-associated protein 1)	25	18	13	19	31	32	31	27	16	10	10	13	22	22	22	19	47.1	35.6	24.8	38.2	58.7	58.4	57.3	52.6	17499000	5470300	4622500	6526000	653360000	411400000	595860000	495810000	22	16	17	25	42	37	46	42
P11182	ODB2_HUMAN	Lipoamide acyltransferase component of branched-chain alpha-keto acid dehydrogenase complex, mitochondrial (EC 2.3.1.168) (52 kDa mitochondrial autoantigen of primary biliary cirrhosis) (Branched chain 2-oxo-acid dehydrogenase complex component E2) (BCOADC-E2) (Branched-chain alpha-keto acid dehydrogenase complex component E2) (BCKAD-E2) (BCKADE2) (Dihydrolipoamide acetyltransferase component of …	3	4	2	3	9	8	6	8	3	4	2	3	9	8	6	8	7.9	9.8	5.4	10.4	29.3	27.4	17.6	24.5	1076800	1067900	2516000	1638300	21283000	16559000	27614000	19887000	4	4	2	2	8	8	7	10
P11498	PYC_HUMAN	Pyruvate carboxylase, mitochondrial (EC 6.4.1.1) (Pyruvic carboxylase) (PCB)	26	18	13	16	40	41	40	41	26	18	13	16	40	41	40	41	35.3	23.3	17.1	21.8	50.1	50.8	50.8	53.2	16830000	7021200	3660800	6217000	437180000	391630000	549450000	373120000	47	27	17	21	53	53	59	65
P19338	NUCL_HUMAN	Nucleolin (Protein C23)	12	10	8	6	14	13	13	13	12	10	8	6	14	13	13	13	20.7	13.5	13.1	7.6	21.1	19.2	20.1	21.7	3103900	1713000	1047300	1032800	36026000	32519000	38016000	35170000	10	7	4	3	11	12	8	12
P38646	GRP75_HUMAN	Stress-70 protein, mitochondrial (75 kDa glucose-regulated protein) (GRP-75) (Heat shock 70 kDa protein 9) (Mortalin) (MOT) (Peptide-binding protein 74) (PBP74)	16	11	9	8	21	24	22	21	16	11	9	8	21	24	22	21	35.9	21.2	16.6	15	39.5	43.9	39.3	40.5	5688400	2579300	2048400	1491000	141090000	97702000	121170000	108080000	18	15	18	7	23	27	28	24
Q13085	ACACA_HUMAN	Acetyl-CoA carboxylase 1 (ACC1) (EC 6.4.1.2) (Acetyl-Coenzyme A carboxylase alpha) (ACC-alpha)	85	68	58	51	121	121	125	125	74	60	50	45	108	109	112	113	47.1	38.9	32.8	31.2	66.3	65.1	67.3	67.1	86005000	40550000	31681000	20193000	2228900000	1592100000	2697000000	2102300000	105	89	71	46	179	178	215	206
Q7Z417	NUFP2_HUMAN	Nuclear fragile X mental retardation-interacting protein 2 (82 kDa FMRP-interacting protein) (82-FIP) (Cell proliferation-inducing gene 1 protein) (FMRP-interacting protein 2)	4	3	2	3	9	9	10	9	4	3	2	3	9	9	10	9	7.5	5.5	3	5.3	25.3	25.3	26.8	25.3	289200	415460	173500	104650	17280000	14651000	13709000	13992000	4	6	3	5	10	12	11	11
Q8WWM7	ATX2L_HUMAN	Ataxin-2-like protein (Ataxin-2 domain protein) (Ataxin-2-related protein)	21	15	9	9	25	24	24	27	21	15	9	9	25	24	24	27	32.2	21.3	11.3	10.5	38	37.2	39.8	42.4	11971000	5318200	1531000	1762000	141940000	134480000	140750000	147580000	28	16	5	5	24	24	33	31
Q96RQ3	MCCA_HUMAN	Methylcrotonoyl-CoA carboxylase subunit alpha, mitochondrial (MCCase subunit alpha) (EC 6.4.1.4) (3-methylcrotonyl-CoA carboxylase 1) (3-methylcrotonyl-CoA carboxylase biotin-containing subunit) (3-methylcrotonyl-CoA:carbon dioxide ligase subunit alpha)	9	3	4	2	21	21	23	22	9	3	4	2	21	21	23	22	18.9	6.9	9.1	3.2	40.7	42.9	44.1	42.9	2739500	370000	440600	182630	86564000	63575000	85948000	72490000	12	3	2	1	18	17	17	15
Q9HCC0	MCCB_HUMAN	Methylcrotonoyl-CoA carboxylase beta chain, mitochondrial (MCCase subunit beta) (EC 6.4.1.4) (3-methylcrotonyl-CoA carboxylase 2) (3-methylcrotonyl-CoA carboxylase non-biotin-containing subunit) (3-methylcrotonyl-CoA:carbon dioxide ligase subunit beta)	11	9	2	3	22	24	21	20	11	9	2	3	22	24	21	20	29.5	25.8	5.3	8.3	46.2	59	46.2	47.2	3428700	2169500	131630	98164	94840000	85258000	88746000	87230000	17	11	2	3	28	29	25	23
Q13263	TIF1B_HUMAN	Transcription intermediary factor 1-beta (TIF1-beta) (E3 SUMO-protein ligase TRIM28) (EC 2.3.2.27) (KRAB-associated protein 1) (KAP-1) (KRAB-interacting protein 1) (KRIP-1) (Nuclear corepressor KAP-1) (RING finger protein 96) (RING-type E3 ubiquitin transferase TIF1-beta) (Tripartite motif-containing protein 28)	2	2	2	0	4	4	7	6	2	2	2	0	4	4	7	6	3.7	3.7	5	0	17	11.1	20	18	1154200	1819000	12154	0	5377800	5721900	9501600	6693900	5	2	1	0	3	2	3	1
P10809	CH60_HUMAN	60 kDa heat shock protein, mitochondrial (EC 5.6.1.7) (60 kDa chaperonin) (Chaperonin 60) (CPN60) (Heat shock protein 60) (HSP-60) (Hsp60) (HuCHA60) (Mitochondrial matrix protein P1) (P60 lymphocyte protein)	3	3	1	1	5	3	9	12	3	3	1	1	5	3	9	12	8.4	7.3	2.1	1.6	12	9.1	25.8	29.8	144110	150320	84647	111940	3263900	1669500	12852000	10334000	1	1	1	0	3	2	5	8
P26196	DDX6_HUMAN	Probable ATP-dependent RNA helicase DDX6 (EC 3.6.4.13) (ATP-dependent RNA helicase p54) (DEAD box protein 6) (Oncogene RCK)	3	2	0	0	15	14	15	15	3	2	0	0	15	14	15	15	10.4	7.2	0	0	48.4	44.9	44.3	46	639840	503920	0	0	39941000	28833000	38878000	29056000	2	2	0	0	13	14	16	12
Q3MHD2	LSM12_HUMAN	Protein LSM12 homolog	5	3	1	1	4	4	4	4	5	3	1	1	4	4	4	4	39.5	27.7	7.2	6.7	34.9	34.9	34.9	34.9	3638400	1061500	81256	225570	14341000	13915000	14735000	13912000	8	4	0	1	5	4	5	5
C9JLW8	MCRI1_HUMAN	Mapk-regulated corepressor-interacting protein 1 (Granulin-2) (Protein FAM195B)	2	1	1	1	2	2	2	2	2	1	1	1	2	2	2	2	22.7	11.3	11.3	11.3	20.6	20.6	20.6	20.6	737170	163170	186300	114350	6835700	5235000	4673000	4812600	1	1	0	1	2	2	2	2
Q00839	HNRPU_HUMAN	Heterogeneous nuclear ribonucleoprotein U (hnRNP U) (GRIP120) (Nuclear p120 ribonucleoprotein) (Scaffold-attachment factor A) (SAF-A) (p120) (pp120)	2	1	0	0	6	7	7	7	2	1	0	0	6	7	7	7	4.8	2.7	0	0	11.4	15.8	15.8	16.1	621150	190910	0	0	8576800	8502500	13529000	9335300	2	2	0	0	5	5	4	4
P68104	EF1A1_HUMAN	Elongation factor 1-alpha 1 (EF-1-alpha-1) (Elongation factor Tu) (EF-Tu) (Eukaryotic elongation factor 1 A-1) (eEF1A-1) (Leukocyte receptor cluster member 7)	7	3	4	6	10	10	14	13	3	2	1	3	7	6	8	7	22.5	10	9.3	17.5	44.2	31	50	42.9	3570200	1362700	466470	1111700	16175000	12271000	46094000	27544000	4	2	0	2	11	5	20	11
P27824	CALX_HUMAN	Calnexin (IP90) (Major histocompatibility complex class I antigen-binding protein p88) (p90)	0	0	2	0	2	2	4	5	0	0	2	0	2	2	3	5	0	0	3.2	0	4.7	4.7	9.3	14.4	0	0	8057000	0	38843000	45496000	59024000	37648000	0	0	0	0	0	0	1	1
P52272	HNRPM_HUMAN	Heterogeneous nuclear ribonucleoprotein M (hnRNP M)	1	1	2	1	2	3	2	3	1	1	2	1	2	3	2	3	2.2	2.2	3.7	2.2	3.7	5.1	3.7	6.4	716590	290750	33828	257210	5623900	3287700	4444700	5658800	1	1	2	1	4	3	2	3
O00763	ACACB_HUMAN	Acetyl-CoA carboxylase 2 (EC 6.4.1.2) (ACC-beta)	11	8	8	6	22	20	26	21	0	0	0	0	9	8	13	9	5.2	3.9	3.5	2.8	13.9	12	17	13.2	0	0	0	0	8236800	5987000	14954000	4342800	0	0	0	0	6	5	9	7
O95757	HS74L_HUMAN	Heat shock 70 kDa protein 4L (Heat shock 70-related protein APG-1) (Osmotic stress protein 94)	0	0	0	0	59	57	59	55	0	0	0	0	54	53	54	51	0	0	0	0	75.2	74.3	76.3	71.3	0	0	0	0	2735000000	2068100000	2476400000	2126200000	0	0	0	0	154	151	152	147
P07237	PDIA1_HUMAN	Protein disulfide-isomerase (PDI) (EC 5.3.4.1) (Cellular thyroid hormone-binding protein) (Prolyl 4-hydroxylase subunit beta) (p55)	0	0	0	0	17	16	16	17	0	0	0	0	17	16	16	17	0	0	0	0	40	37.8	38.4	40	0	0	0	0	35015000	23271000	34981000	30460000	0	0	0	0	15	13	13	14
P07814	SYEP_HUMAN	Bifunctional glutamate/proline--tRNA ligase (Bifunctional aminoacyl-tRNA synthetase) (Cell proliferation-inducing gene 32 protein) (Glutamatyl-prolyl-tRNA synthetase) [Includes: Glutamate--tRNA ligase (EC 6.1.1.17) (Glutamyl-tRNA synthetase) (GluRS); Proline--tRNA ligase (EC 6.1.1.15) (Prolyl-tRNA synthetase)]	0	0	0	0	9	6	8	7	0	0	0	0	9	6	8	7	0	0	0	0	10.1	6.7	9.5	8.7	0	0	0	0	6637700	3255400	5533500	5080800	0	0	0	0	2	0	4	4
P10515	ODP2_HUMAN	Dihydrolipoyllysine-residue acetyltransferase component of pyruvate dehydrogenase complex, mitochondrial (EC 2.3.1.12) (70 kDa mitochondrial autoantigen of primary biliary cirrhosis) (PBC) (Dihydrolipoamide acetyltransferase component of pyruvate dehydrogenase complex) (M2 antigen complex 70 kDa subunit) (Pyruvate dehydrogenase complex component E2) (PDC-E2) (PDCE2)	0	0	0	0	2	4	5	5	0	0	0	0	2	4	5	5	0	0	0	0	7.7	14.7	18.1	18.1	0	0	0	0	3366000	2936600	5115400	4667500	0	0	0	0	4	3	4	5
P14625	ENPL_HUMAN	Endoplasmin (94 kDa glucose-regulated protein) (GRP-94) (Heat shock protein 90 kDa beta member 1) (Tumor rejection antigen 1) (gp96 homolog)	0	0	1	1	6	7	11	8	0	0	1	1	6	7	10	8	0	0	1.1	1.1	11.2	13.8	19.7	11.5	0	0	167360	454260	4557400	4541400	15459000	9581900	0	0	0	0	2	1	5	4
P22061	PIMT_HUMAN	Protein-L-isoaspartate(D-aspartate) O-methyltransferase (PIMT) (EC 2.1.1.77) (L-isoaspartyl protein carboxyl methyltransferase) (Protein L-isoaspartyl/D-aspartyl methyltransferase) (Protein-beta-aspartate methyltransferase)	1	0	0	0	5	7	5	8	1	0	0	0	5	7	5	8	7.5	0	0	0	44.5	63.9	31.7	67.4	74644	0	0	0	14779000	9100000	10716000	11371000	1	0	0	0	4	4	3	5
P30101	PDIA3_HUMAN	Protein disulfide-isomerase A3 (EC 5.3.4.1) (58 kDa glucose-regulated protein) (58 kDa microsomal protein) (p58) (Disulfide isomerase ER-60) (Endoplasmic reticulum resident protein 57) (ER protein 57) (ERp57) (Endoplasmic reticulum resident protein 60) (ER protein 60) (ERp60)	0	0	0	0	2	3	4	4	0	0	0	0	2	3	4	4	0	0	0	0	9.9	12.5	12.5	14.1	0	0	0	0	1672800	2003400	4587800	3389000	0	0	0	0	2	1	3	3
P30419	NMT1_HUMAN	Glycylpeptide N-tetradecanoyltransferase 1 (EC 2.3.1.97) (Myristoyl-CoA:protein N-myristoyltransferase 1) (NMT 1) (Type I N-myristoyltransferase) (Peptide N-myristoyltransferase 1)	0	0	0	0	4	4	5	5	0	0	0	0	4	4	5	5	0	0	0	0	11.1	13.7	15.1	15.1	0	0	0	0	3575900	2325200	3915100	3466700	0	0	0	0	2	2	3	4
P34932	HSP74_HUMAN	Heat shock 70 kDa protein 4 (HSP70RY) (Heat shock 70-related protein APG-2)	0	0	1	1	45	43	46	45	0	0	1	1	41	40	42	41	0	0	1	1.1	66.5	63.5	66.2	65	0	0	22238	155220	404360000	338440000	421080000	354000000	0	0	0	0	56	64	63	57
P40939	ECHA_HUMAN	Trifunctional enzyme subunit alpha, mitochondrial (78 kDa gastrin-binding protein) (Monolysocardiolipin acyltransferase) (EC 2.3.1.-) (TP-alpha) [Includes: Long-chain enoyl-CoA hydratase (EC 4.2.1.17); Long chain 3-hydroxyacyl-CoA dehydrogenase (EC 1.1.1.211)]	0	0	0	0	8	7	8	5	0	0	0	0	8	7	8	5	0	0	0	0	19.3	17	17	12.2	0	0	0	0	6245000	5822500	8434400	5091000	0	0	0	0	9	7	4	3
P41252	SYIC_HUMAN	Isoleucine--tRNA ligase, cytoplasmic (EC 6.1.1.5) (Isoleucyl-tRNA synthetase) (IRS) (IleRS)	0	0	0	0	5	4	6	5	0	0	0	0	5	4	6	5	0	0	0	0	6.3	3.6	7	7	0	0	0	0	3381600	2327800	4310000	2165900	0	0	0	0	1	2	1	1
P50747	BPL1_HUMAN	Biotin--protein ligase (EC 6.3.4.-) (Biotin apo-protein ligase) [Includes: Biotin--[methylmalonyl-CoA-carboxytransferase] ligase (EC 6.3.4.9); Biotin--[propionyl-CoA-carboxylase [ATP-hydrolyzing]] ligase (EC 6.3.4.10) (Holocarboxylase synthetase) (HCS); Biotin--[methylcrotonoyl-CoA-carboxylase] ligase (EC 6.3.4.11); Biotin--[acetyl-CoA-carboxylase] ligase (EC 6.3.4.15)]	0	0	0	0	4	2	3	4	0	0	0	0	4	2	3	4	0	0	0	0	10.7	4.1	8.1	10.7	0	0	0	0	4208300	1287500	3993900	2848900	0	0	0	0	2	0	2	1
P54136	SYRC_HUMAN	Arginine--tRNA ligase, cytoplasmic (EC 6.1.1.19) (Arginyl-tRNA synthetase) (ArgRS)	0	0	0	0	3	6	4	4	0	0	0	0	3	6	4	4	0	0	0	0	5.9	11.4	7.7	7.3	0	0	0	0	959800	2732600	2031300	1471600	0	0	0	0	1	3	0	0
P55084	ECHB_HUMAN	Trifunctional enzyme subunit beta, mitochondrial (TP-beta) [Includes: 3-ketoacyl-CoA thiolase (EC 2.3.1.155) (EC 2.3.1.16) (Acetyl-CoA acyltransferase) (Beta-ketothiolase)]	0	0	0	0	7	6	5	6	0	0	0	0	7	6	5	6	0	0	0	0	28.1	19.6	13.9	18.1	0	0	0	0	15054000	6933400	10419000	10186000	0	0	0	0	4	5	2	4
P55145	MANF_HUMAN	Mesencephalic astrocyte-derived neurotrophic factor (Arginine-rich protein) (Protein ARMET)	0	1	0	0	20	20	18	18	0	1	0	0	20	20	18	18	0	7.7	0	0	58.8	58.8	56	56	0	332890	0	0	11724000000	10917000000	11573000000	12335000000	0	0	0	0	234	228	212	234
P56192	SYMC_HUMAN	Methionine--tRNA ligase, cytoplasmic (EC 6.1.1.10) (Methionyl-tRNA synthetase) (MetRS)	0	0	0	0	4	2	5	4	0	0	0	0	4	2	5	4	0	0	0	0	6.9	2.6	10	7.7	0	0	0	0	3497600	941500	4046600	1893300	0	0	0	0	0	0	3	2
P62979	RS27A_HUMAN	Ubiquitin-40S ribosomal protein S27a (Ubiquitin carboxyl extension protein 80) [Cleaved into: Ubiquitin; 40S ribosomal protein S27a (Small ribosomal subunit protein eS31)]	1	1	1	1	3	3	3	3	1	1	1	1	3	3	3	3	10.3	10.3	10.3	10.3	28.2	28.2	28.2	28.2	639980	424260	500200	867570	7109900	2748500	6116000	6265300	1	3	2	2	1	1	3	2
Q00610	CLH1_HUMAN	Clathrin heavy chain 1 (Clathrin heavy chain on chromosome 17) (CLH-17)	1	0	0	0	18	15	17	18	1	0	0	0	15	13	13	14	1.3	0	0	0	16.4	13.3	14.9	16.2	129980	0	0	0	16140000	11659000	14378000	12575000	0	0	0	0	9	9	6	9
Q04637	IF4G1_HUMAN	Eukaryotic translation initiation factor 4 gamma 1 (eIF-4-gamma 1) (eIF-4G 1) (eIF-4G1) (p220)	0	0	0	0	2	2	3	2	0	0	0	0	2	2	3	2	0	0	0	0	2.8	2.8	3.4	2.8	0	0	0	0	25731000	11387000	41451000	10293000	0	0	0	0	0	1	0	1
Q08211	DHX9_HUMAN	ATP-dependent RNA helicase A (EC 3.6.4.13) (DEAH box protein 9) (DExH-box helicase 9) (Leukophysin) (LKP) (Nuclear DNA helicase II) (NDH II) (RNA helicase A)	0	0	0	0	3	3	2	3	0	0	0	0	3	3	2	3	0	0	0	0	4	4	2.7	4	0	0	0	0	1991800	1227900	998570	1344900	0	0	0	0	1	1	0	0
Q13155	AIMP2_HUMAN	Aminoacyl tRNA synthase complex-interacting multifunctional protein 2 (Multisynthase complex auxiliary component p38) (Protein JTV-1)	0	0	0	0	2	2	2	2	0	0	0	0	2	2	2	2	0	0	0	0	10.6	6.9	6.9	11.9	0	0	0	0	1269500	1224700	1717600	1830400	0	0	0	0	0	0	1	0
Q13310	PABP4_HUMAN	Polyadenylate-binding protein 4 (PABP-4) (Poly(A)-binding protein 4) (Activated-platelet protein 1) (APP-1) (Inducible poly(A)-binding protein) (iPABP)	0	0	0	0	2	4	5	5	0	0	0	0	2	2	3	4	0	0	0	0	4	9.9	12.1	11.2	0	0	0	0	2174900	1016600	1985600	1721000	0	0	0	0	2	0	0	0
Q14204	DYHC1_HUMAN	Cytoplasmic dynein 1 heavy chain 1 (Cytoplasmic dynein heavy chain 1) (Dynein heavy chain, cytosolic)	0	0	0	0	3	3	3	5	0	0	0	0	3	3	3	5	0	0	0	0	1.4	1.4	1.5	1.9	0	0	0	0	914970	843420	923780	1575100	0	0	0	0	0	0	0	1
Q14697	GANAB_HUMAN	Neutral alpha-glucosidase AB (EC 3.2.1.207) (Alpha-glucosidase 2) (Glucosidase II subunit alpha)	0	0	0	0	2	2	2	3	0	0	0	0	2	2	2	3	0	0	0	0	4	4	4.7	6.5	0	0	0	0	2408900	1191100	1594400	1483000	0	0	0	0	2	1	1	2
Q15046	SYK_HUMAN	Lysine--tRNA ligase (EC 2.7.7.-) (EC 6.1.1.6) (Lysyl-tRNA synthetase) (LysRS)	0	0	0	0	3	2	3	3	0	0	0	0	3	2	3	3	0	0	0	0	7	5.5	7	7	0	0	0	0	1025200	792310	1756100	1259200	0	0	0	0	1	0	0	0
Q15084	PDIA6_HUMAN	Protein disulfide-isomerase A6 (EC 5.3.4.1) (Endoplasmic reticulum protein 5) (ER protein 5) (ERp5) (Protein disulfide isomerase P5) (Thioredoxin domain-containing protein 7)	0	0	0	0	7	7	7	7	0	0	0	0	7	7	7	7	0	0	0	0	28	28	28	26.1	0	0	0	0	11202000	10561000	12440000	8897200	0	0	0	0	6	5	7	4
Q92598	HS105_HUMAN	Heat shock protein 105 kDa (Antigen NY-CO-25) (Heat shock 110 kDa protein)	0	1	0	1	65	63	61	57	0	1	0	1	60	59	56	53	0	1.2	0	0.9	77.9	76.8	75.3	71	0	190910	0	502390	4548200000	3843300000	4596300000	3754400000	0	0	0	0	181	191	183	176
Q9NR30	DDX21_HUMAN	Nucleolar RNA helicase 2 (EC 3.6.4.13) (DEAD box protein 21) (Gu-alpha) (Nucleolar RNA helicase Gu) (Nucleolar RNA helicase II) (RH II/Gu)	0	0	0	0	7	6	6	5	0	0	0	0	7	6	6	5	0	0	0	0	13.5	11.6	13.3	8.7	0	0	0	0	8519500	4874800	5718700	4578400	0	0	0	0	8	4	5	3
Q9P2J5	SYLC_HUMAN	Leucine--tRNA ligase, cytoplasmic (EC 6.1.1.4) (Leucyl-tRNA synthetase) (LeuRS)	0	0	0	0	2	4	4	2	0	0	0	0	2	4	4	2	0	0	0	0	2.7	5.7	6.6	3.2	0	0	0	0	545320	1681400	3534500	675120	0	0	0	0	1	2	1	1
Q9ULV4	COR1C_HUMAN	Coronin-1C (Coronin-3) (hCRNN4)	0	0	0	0	2	2	2	3	0	0	0	0	2	2	2	3	0	0	0	0	4.9	4.9	8.6	9.1	0	0	0	0	3722500	1242800	1507500	2624100	0	0	0	0	1	1	1	1
Q9Y4L1	HYOU1_HUMAN	Hypoxia up-regulated protein 1 (150 kDa oxygen-regulated protein) (ORP-150) (170 kDa glucose-regulated protein) (GRP-170)	0	0	1	2	28	28	25	29	0	0	1	1	28	28	25	29	0	0	0.7	1.4	40.2	38.6	36.5	41.5	0	0	18166	15239	99785000	87613000	110690000	71547000	0	0	0	0	34	36	33	28
P07900	HS90A_HUMAN	Heat shock protein HSP 90-alpha (Heat shock 86 kDa) (HSP 86) (HSP86) (Lipopolysaccharide-associated protein 2) (LAP-2) (LPS-associated protein 2) (Renal carcinoma antigen NY-REN-38)	2	3	0	1	3	2	12	15	0	1	0	0	2	1	7	9	3.6	5.2	0	1.9	6.6	4	20.1	26.5	0	0	0	0	857260	381500	8131600	8407800	0	1	0	0	0	0	5	6
P11940	PABP1_HUMAN	Polyadenylate-binding protein 1 (PABP-1) (Poly(A)-binding protein 1)	1	0	0	0	3	3	5	3	1	0	0	0	3	1	3	2	1.7	0	0	0	5.3	7.2	10.4	6.3	116290	0	0	0	5758200	1108800	5276200	959280	0	0	0	0	0	0	2	0
P13667	PDIA4_HUMAN	Protein disulfide-isomerase A4 (EC 5.3.4.1) (Endoplasmic reticulum resident protein 70) (ER protein 70) (ERp70) (Endoplasmic reticulum resident protein 72) (ER protein 72) (ERp-72) (ERp72)	1	0	0	0	2	1	3	3	1	0	0	0	2	1	3	3	3.4	0	0	0	5	3.4	6.8	6.8	226820	0	0	0	2347400	1545000	5330500	4096500	0	0	0	0	0	0	2	0
P24534	EF1B_HUMAN	Elongation factor 1-beta (EF-1-beta)	0	0	0	0	2	0	2	2	0	0	0	0	2	0	2	2	0	0	0	0	20.9	0	20.9	20.9	0	0	0	0	2181200	0	2623100	1729900	0	0	0	0	3	0	5	2
Q5T4S7	UBR4_HUMAN	E3 ubiquitin-protein ligase UBR4 (EC 2.3.2.27) (600 kDa retinoblastoma protein-associated factor) (N-recognin-4) (RING-type E3 ubiquitin transferase UBR4) (Retinoblastoma-associated factor of 600 kDa) (RBAF600) (p600) (Zinc finger UBR1-type protein 1)	0	0	0	0	2	1	3	4	0	0	0	0	2	1	3	4	0	0	0	0	0.9	0.3	1.1	1.3	0	0	0	0	146630	140340	1275600	1035200	0	0	0	0	1	0	2	1
Q9QC07	POK18_HUMAN	Endogenous retrovirus group K member 18 Pol protein (HERV-K(C1a) Pol protein) (HERV-K110 Pol protein) (HERV-K18 Pol protein) (HERV-K_1q23.3 provirus ancestral Pol protein) [Includes: Reverse transcriptase (EC 2.7.7.49); Ribonuclease H (RNase H) (EC 3.1.26.4)]	0	0	0	0	2	1	2	2	0	0	0	0	2	1	2	2	0	0	0	0	5.7	2.1	5.7	5.7	0	0	0	0	5304100	332730	5017100	2531900	0	0	0	0	2	0	1	1
P08238	HS90B_HUMAN	Heat shock protein HSP 90-beta (HSP 90) (Heat shock 84 kDa) (HSP 84) (HSP84)	2	2	0	1	2	3	9	10	0	0	0	0	1	2	4	4	3.6	3.2	0	1.9	2.9	5	13.8	16.2	0	0	0	0	280740	576980	6824800	4787000	0	0	0	0	0	0	4	3
P23528	COF1_HUMAN	Cofilin-1 (18 kDa phosphoprotein) (p18) (Cofilin, non-muscle isoform)	0	0	0	0	2	3	3	3	0	0	0	0	1	2	2	2	0	0	0	0	27.1	35.5	35.5	35.5	0	0	0	0	1599700	1761700	4378900	3594500	0	0	0	0	3	1	1	0
P61978	HNRPK_HUMAN	Heterogeneous nuclear ribonucleoprotein K (hnRNP K) (Transformation up-regulated nuclear protein) (TUNP)	0	0	0	0	0	3	5	5	0	0	0	0	0	3	5	5	0	0	0	0	0	12.3	21.4	21.4	0	0	0	0	0	735600	5683200	4215100	0	0	0	0	0	0	6	2
P68363	TBA1B_HUMAN	Tubulin alpha-1B chain (Alpha-tubulin ubiquitous) (Tubulin K-alpha-1) (Tubulin alpha-ubiquitous chain) [Cleaved into: Detyrosinated tubulin alpha-1B chain]	11	8	11	9	13	15	16	15	1	1	1	1	1	2	2	2	33.7	25.1	34.6	23.7	44.3	46.8	46.1	43	423530	131320	181890	138270	2991100	2298400	5286300	2515600	1	0	0	1	1	1	1	1
P06733	ENOA_HUMAN	Alpha-enolase (EC 4.2.1.11) (2-phospho-D-glycerate hydro-lyase) (C-myc promoter-binding protein) (Enolase 1) (MBP-1) (MPB-1) (Non-neural enolase) (NNE) (Phosphopyruvate hydratase) (Plasminogen-binding protein)	1	2	0	0	2	0	12	11	0	1	0	0	1	0	11	10	4.1	6.9	0	0	6	0	41.5	39.2	0	88777	0	0	635070	0	31456000	22460000	0	0	0	0	0	0	9	10
P09651	ROA1_HUMAN	Heterogeneous nuclear ribonucleoprotein A1 (hnRNP A1) (Helix-destabilizing protein) (Single-strand RNA-binding protein) (hnRNP core protein A1) [Cleaved into: Heterogeneous nuclear ribonucleoprotein A1, N-terminally processed]	0	0	0	0	1	0	3	3	0	0	0	0	1	0	3	3	0	0	0	0	4	0	12.9	13.2	0	0	0	0	441160	0	2304400	1289400	0	0	0	0	0	0	1	1
P12277	KCRB_HUMAN	Creatine kinase B-type (EC 2.7.3.2) (Brain creatine kinase) (B-CK) (Creatine kinase B chain) (Creatine phosphokinase B-type) (CPK-B)	0	1	0	0	1	0	12	11	0	1	0	0	1	0	12	11	0	3.4	0	0	4.5	0	56.2	50.9	0	52316	0	0	453960	0	14100000	9812000	0	0	0	0	0	0	5	5
P18669	PGAM1_HUMAN	Phosphoglycerate mutase 1 (EC 5.4.2.11) (EC 5.4.2.4) (BPG-dependent PGAM 1) (Phosphoglycerate mutase isozyme B) (PGAM-B)	0	0	0	0	1	1	2	2	0	0	0	0	1	1	2	2	0	0	0	0	4.3	4.3	9.8	9.8	0	0	0	0	605590	1073700	2521100	2096800	0	0	0	0	0	0	1	1
P26641	EF1G_HUMAN	Elongation factor 1-gamma (EF-1-gamma) (eEF-1B gamma)	0	0	0	0	1	0	3	3	0	0	0	0	1	0	3	3	0	0	0	0	3.2	0	12.6	12.6	0	0	0	0	525500	0	2246400	2121900	0	0	0	0	0	0	1	1
P62258	1433E_HUMAN	14-3-3 protein epsilon (14-3-3E)	1	0	1	1	3	2	5	6	0	0	0	0	1	1	3	4	2.7	0	2.7	2.7	11.8	7.8	23.5	28.2	0	0	0	0	399170	250020	2272300	1805300	0	0	0	0	0	0	2	1
P63241	IF5A1_HUMAN	Eukaryotic translation initiation factor 5A-1 (eIF-5A-1) (eIF-5A1) (Eukaryotic initiation factor 5A isoform 1) (eIF-5A) (Rev-binding factor) (eIF-4D)	0	0	0	0	1	0	2	3	0	0	0	0	1	0	2	3	0	0	0	0	16.2	0	22.7	23.4	0	0	0	0	1986200	0	1472700	4462600	0	0	0	0	0	0	0	2
P78371	TCPB_HUMAN	T-complex protein 1 subunit beta (TCP-1-beta) (CCT-beta)	0	0	0	0	1	0	3	3	0	0	0	0	1	0	3	3	0	0	0	0	2.2	0	8.6	7.3	0	0	0	0	209630	0	2056800	1670800	0	0	0	0	0	0	1	0
Q06830	PRDX1_HUMAN	Peroxiredoxin-1 (EC 1.11.1.24) (Natural killer cell-enhancing factor A) (NKEF-A) (Proliferation-associated gene protein) (PAG) (Thioredoxin peroxidase 2) (Thioredoxin-dependent peroxide reductase 2) (Thioredoxin-dependent peroxiredoxin 1)	0	0	0	0	1	1	6	6	0	0	0	0	1	1	4	4	0	0	0	0	8.5	8.5	35.7	38.2	0	0	0	0	2639100	1188500	7553100	4729300	0	0	0	0	0	0	1	1
Q13162	PRDX4_HUMAN	Peroxiredoxin-4 (EC 1.11.1.24) (Antioxidant enzyme AOE372) (AOE37-2) (Peroxiredoxin IV) (Prx-IV) (Thioredoxin peroxidase AO372) (Thioredoxin-dependent peroxide reductase A0372) (Thioredoxin-dependent peroxiredoxin 4)	0	0	0	0	1	0	3	4	0	0	0	0	1	0	2	3	0	0	0	0	4.8	0	11.8	14.8	0	0	0	0	594500	0	1800300	1916300	0	0	0	0	0	0	1	1
Q15459	SF3A1_HUMAN	Splicing factor 3A subunit 1 (SF3a120) (Spliceosome-associated protein 114) (SAP 114)	0	0	0	0	1	0	2	2	0	0	0	0	1	0	2	2	0	0	0	0	3	0	4.7	5.9	0	0	0	0	265820	0	906810	789080	0	0	0	0	1	0	1	0
Q8TDN6	BRX1_HUMAN	Ribosome biogenesis protein BRX1 homolog (Brix domain-containing protein 2)	0	0	0	0	1	1	2	2	0	0	0	0	1	1	2	2	0	0	0	0	3.7	3.7	9.9	9.9	0	0	0	0	1143700	581640	1733900	1209200	0	0	0	0	1	0	1	0
A6NIH7	U119B_HUMAN	Protein unc-119 homolog B	0	0	0	0	3	3	3	1	0	0	0	0	3	3	3	1	0	0	0	0	24.7	24.7	24.7	13.1	0	0	0	0	3128000	1829200	2655500	297540	0	0	0	0	4	0	1	1
P16989	YBOX3_HUMAN	Y-box-binding protein 3 (Cold shock domain-containing protein A) (DNA-binding protein A) (Single-strand DNA-binding protein NF-GMB)	0	0	0	0	3	4	4	2	0	0	0	0	2	2	2	1	0	0	0	0	14.8	18.8	18.8	9.7	0	0	0	0	564320	602350	647250	231100	0	0	0	0	1	2	1	4
P62158	CALM1_HUMAN	Calmodulin-1	1	0	0	0	2	2	3	1	1	0	0	0	2	2	3	1	8.7	0	0	0	22.1	22.1	30.9	10.7	186010	0	0	0	3535200	1095100	7477100	1638300	2	0	0	0	2	1	4	1
P05455	LA_HUMAN	Lupus La protein (La autoantigen) (La ribonucleoprotein) (Sjoegren syndrome type B antigen) (SS-B)	0	0	0	0	2	1	2	0	0	0	0	0	2	1	2	0	0	0	0	0	6.1	3.2	6.1	0	0	0	0	0	383250	183670	678080	0	0	0	0	0	0	0	0	0
P46821	MAP1B_HUMAN	Microtubule-associated protein 1B (MAP-1B) [Cleaved into: MAP1B heavy chain; MAP1 light chain LC1]	0	0	0	0	2	1	2	0	0	0	0	0	2	1	2	0	0	0	0	0	2.5	1.2	2.5	0	0	0	0	0	2245000	1894600	2865400	0	0	0	0	0	4	1	1	0
Q12905	ILF2_HUMAN	Interleukin enhancer-binding factor 2 (Nuclear factor of activated T-cells 45 kDa)	0	0	0	0	1	2	3	1	0	0	0	0	1	2	3	1	0	0	0	0	5.9	9.5	14.6	3.6	0	0	0	0	523590	820640	1888000	467200	0	0	0	0	0	1	0	0
P47897	SYQ_HUMAN	Glutamine--tRNA ligase (EC 6.1.1.18) (Glutaminyl-tRNA synthetase) (GlnRS)	0	0	0	0	1	1	2	1	0	0	0	0	1	1	2	1	0	0	0	0	1.9	1.9	4	1.9	0	0	0	0	1000300	437500	2075800	901730	0	0	0	0	2	1	1	1
O43324	MCA3_HUMAN	Eukaryotic translation elongation factor 1 epsilon-1 (Aminoacyl tRNA synthetase complex-interacting multifunctional protein 3) (Elongation factor p18) (Multisynthase complex auxiliary component p18)	1	1	1	1	2	2	1	2	1	1	1	1	2	2	1	2	6.3	6.3	6.3	6.3	20.7	20.7	6.3	20.7	235850	77246	232180	195930	34369000	9442500	11858000	6494200	1	1	1	1	2	2	1	2
P21333	FLNA_HUMAN	Filamin-A (FLN-A) (Actin-binding protein 280) (ABP-280) (Alpha-filamin) (Endothelial actin-binding protein) (Filamin-1) (Non-muscle filamin)	0	0	0	0	3	3	2	3	0	0	0	0	2	2	1	2	0	0	0	0	2.4	2.4	1.3	2.8	0	0	0	0	903440	550050	359680	1134800	0	0	0	0	0	0	0	1
Q13813	SPTN1_HUMAN	Spectrin alpha chain, non-erythrocytic 1 (Alpha-II spectrin) (Fodrin alpha chain) (Spectrin, non-erythroid alpha subunit)	0	0	0	0	4	1	1	3	0	0	0	0	4	1	1	3	0	0	0	0	3	0.8	0.8	2.1	0	0	0	0	3209500	372840	631510	988050	0	0	0	0	2	0	0	1
P12270	TPR_HUMAN	Nucleoprotein TPR (Megator) (NPC-associated intranuclear protein) (Translocated promoter region protein)	0	0	0	0	1	1	1	2	0	0	0	0	1	1	1	2	0	0	0	0	0.4	0.4	0.4	0.9	0	0	0	0	739050	783330	768150	462260	0	0	0	0	1	1	0	2
P17987	TCPA_HUMAN	T-complex protein 1 subunit alpha (TCP-1-alpha) (CCT-alpha)	0	0	0	0	1	0	1	2	0	0	0	0	1	0	1	2	0	0	0	0	4.1	0	2.7	6.3	0	0	0	0	240680	0	175320	372750	0	0	0	0	0	0	0	1
Q99623	PHB2_HUMAN	Prohibitin-2 (B-cell receptor-associated protein BAP37) (D-prohibitin) (Repressor of estrogen receptor activity)	0	0	0	0	1	0	1	2	0	0	0	0	1	0	1	2	0	0	0	0	5.7	0	5.7	9.7	0	0	0	0	811530	0	1267700	900430	0	0	0	0	0	0	0	1
Q16643	DREB_HUMAN	Drebrin (Developmentally-regulated brain protein)	0	0	0	0	3	3	1	1	0	0	0	0	3	3	1	1	0	0	0	0	7.1	7.1	2.8	2.5	0	0	0	0	927790	1106200	311600	301500	0	0	0	0	1	2	0	1
