# Supplementary material for: The cytoprotective protein MANF promotes neuronal survival independently from its role as a GRP78 cofactor
Source: J Biol Chem. 2021 Jan 15;296:100295. doi: 10.1016/j.jbc.2021.100295 (PMC7949057; doi:10.1016/j.jbc.2021.100295)
Supplement: Supplemental Table S2 [file mmc2.xlsx]

## Sheet: proteinGroups
			INS1 pre-SH-MANF	INS1 pre-SH-MANF	INS1 pre-SH-MANF	INS1 eGFP-SH	INS1 eGFP-SH	INS1 eGFP-SH	INS1 eGFP-SH	INS1 pre-SH-MANF	INS1 pre-SH-MANF	INS1 pre-SH-MANF	INS1 eGFP-SH	INS1 eGFP-SH	INS1 eGFP-SH	INS1 eGFP-SH	INS1 pre-SH-MANF	INS1 pre-SH-MANF	INS1 pre-SH-MANF	INS1 eGFP-SH	INS1 eGFP-SH	INS1 eGFP-SH	INS1 eGFP-SH	INS1 pre-SH-MANF	INS1 pre-SH-MANF	INS1 pre-SH-MANF	INS1 eGFP-SH	INS1 eGFP-SH	INS1 eGFP-SH	INS1 eGFP-SH	INS1 pre-SH-MANF	INS1 pre-SH-MANF	INS1 pre-SH-MANF	INS1 eGFP-SH	INS1 eGFP-SH	INS1 eGFP-SH	INS1 eGFP-SH
Protein IDs	Entry name	Protein names	Peptides OE1406_18870	Peptides OE1406_18874	Peptides OE1406_18901	Peptides OE1406_18878	Peptides OE1406_18879	Peptides OE1406_18882	Peptides OE1406_18883	Unique peptides OE1406_18870	Unique peptides OE1406_18874	Unique peptides OE1406_18901	Unique peptides OE1406_18878	Unique peptides OE1406_18879	Unique peptides OE1406_18882	Unique peptides OE1406_18883	Sequence coverage OE1406_18870 [%]	Sequence coverage OE1406_18874 [%]	Sequence coverage OE1406_18901 [%]	Sequence coverage OE1406_18878 [%]	Sequence coverage OE1406_18879 [%]	Sequence coverage OE1406_18882 [%]	Sequence coverage OE1406_18883 [%]	Intensity OE1406_18870	Intensity OE1406_18874	Intensity OE1406_18901	Intensity OE1406_18878	Intensity OE1406_18879	Intensity OE1406_18882	Intensity OE1406_18883	MS/MS count OE1406_18870	MS/MS count OE1406_18874	MS/MS count OE1406_18901	MS/MS count OE1406_18878	MS/MS count OE1406_18879	MS/MS count OE1406_18882	MS/MS count OE1406_18883
A7VJC2	ROA2_RAT	Heterogeneous nuclear ribonucleoproteins A2/B1 (hnRNP A2/B1)	5	6	2	8	6	7	8	5	6	2	8	6	7	8	18.1	19	7.1	32	24.1	27.5	30.3	56321000	7859900	5007400	4564300	3423200	3061000	3720800	6	1	1	4	4	6	6
B0BN72	MCRI1_RAT	Mapk-regulated corepressor-interacting protein 1 (Protein FAM195B)	2	2	2	5	5	5	5	2	2	2	5	5	5	5	22.7	22.7	22.7	49.5	49.5	49.5	49.5	2453000	10278000	13683000	23744000	19669000	10276000	11812000	0	1	3	6	6	7	7
O08629	TIF1B_RAT	Transcription intermediary factor 1-beta (TIF1-beta) (E3 SUMO-protein ligase TRIM28) (EC 2.3.2.27) (KRAB-associated protein 1) (Nuclear corepressor KAP-1) (RING-type E3 ubiquitin transferase TIF1-beta) (Tripartite motif-containing protein 28)	10	7	4	9	9	6	7	10	7	4	9	9	6	7	27.7	17.6	9	19.3	19.3	10.7	14.9	135960000	41091000	33405000	6424600	3721200	1682400	3541800	10	1	1	6	4	2	2
O35314	SCG1_RAT	Secretogranin-1 (Chromogranin-B) (CgB) (Glucagonoma peptide) (Secretogranin-I) (SgI) [Cleaved into: PE-11; CCB peptide short form; CCB peptide long form]	14	7	4	5	4	7	7	14	7	4	5	4	7	7	31	15.7	10.7	8.3	6.8	13.2	12.3	95830000	13583000	6862600	966190	684600	2552000	1760300	15	6	1	2	2	5	8
O35814	STIP1_RAT	Stress-induced-phosphoprotein 1 (STI1) (Hsc70/Hsp90-organizing protein) (Hop)	8	6	3	4	7	7	6	8	6	3	4	7	7	6	19.3	15.8	7.7	7.9	17.3	17.1	12.5	113520000	9258300	5228700	1262500	1584500	1147100	1401700	14	1	1	2	4	4	6
O88600	HSP74_RAT	Heat shock 70 kDa protein 4 (Ischemia responsive 94 kDa protein)	19	21	16	2	3	3	3	18	20	15	2	3	3	3	35.4	36.3	29.3	3.3	6	4.5	5.5	160880000	144240000	141250000	624510	636080	426660	123340	23	28	23	0	1	2	2
P00761	TRYP_PIG	Trypsin (EC 3.4.21.4)	2	3	2	4	4	4	4	2	3	2	4	4	4	4	17.3	20.8	17.3	25.1	25.1	25.1	25.1	43860000	295790000	115080000	270600000	224230000	167120000	144920000	3	7	5	13	12	11	13
P02401	RLA2_RAT	60S acidic ribosomal protein P2	3	3	2	5	5	6	6	3	3	2	5	5	6	6	55.7	56.5	45.2	67.8	67.8	68.7	68.7	141660000	28659000	32419000	48237000	39434000	19058000	18519000	9	5	3	10	8	9	8
P02769	ALBU_BOVIN	Albumin (BSA) (allergen Bos d 6)	18	14	4	4	4	10	11	17	13	4	3	3	9	10	41.8	28.7	8.9	8.2	8.2	20.8	24.4	416780000	45650000	11677000	709200	518120	3907700	4325100	32	10	4	4	3	10	13
P04636	MDHM_RAT	Malate dehydrogenase, mitochondrial (EC 1.1.1.37)	13	12	8	3	2	5	6	13	12	8	3	2	5	6	53	49.1	34.9	15.4	8.9	19.8	23.7	380750000	31895000	31816000	873350	223730	837850	1346300	26	9	6	2	0	4	4
P04764	ENOA_RAT	Alpha-enolase (EC 4.2.1.11) (2-phospho-D-glycerate hydro-lyase) (Enolase 1) (Non-neural enolase) (NNE)	17	12	8	6	7	9	8	17	12	8	6	7	9	8	59.9	41	34.8	16.8	24.9	30.6	29	1064900000	122700000	102490000	4263900	3263200	10600000	9480600	70	17	14	4	2	9	7
P04785	PDIA1_RAT	Protein disulfide-isomerase (PDI) (EC 5.3.4.1) (Cellular thyroid hormone-binding protein) (Prolyl 4-hydroxylase subunit beta)	17	19	7	9	6	16	16	17	19	7	9	6	16	16	39.3	39.7	20	16.7	12.2	32.8	33.2	379490000	77021000	33157000	3256300	2332400	8275400	8160700	31	15	8	4	3	10	12
P04797	G3P_RAT	Glyceraldehyde-3-phosphate dehydrogenase (GAPDH) (EC 1.2.1.12) (38 kDa BFA-dependent ADP-ribosylation substrate) (BARS-38) (Peptidyl-cysteine S-nitrosylase GAPDH) (EC 2.6.99.-)	14	13	9	6	6	7	8	14	13	9	6	6	7	8	62.8	62.8	47.4	31.5	29.4	30.9	34.2	1753500000	157770000	133680000	4150800	2349600	7857400	8885900	51	21	13	5	3	6	8
P05197	EF2_RAT	Elongation factor 2 (EF-2)	31	20	9	10	7	17	19	31	20	9	10	7	17	19	47.4	27	18.4	12.8	8.5	21.4	24.7	953910000	56502000	30605000	3308100	2520200	9787800	8304400	75	11	14	3	2	13	10
P06685	AT1A1_RAT	Sodium/potassium-transporting ATPase subunit alpha-1 (Na(+)/K(+) ATPase alpha-1 subunit) (EC 7.2.2.13) (Sodium pump subunit alpha-1)	11	6	3	8	7	6	6	10	6	3	8	7	6	6	15.6	8.6	3.5	9	8.1	7.4	6.4	113740000	9549800	4142800	3304300	2076700	1932600	1214700	10	3	1	3	4	4	1
P06761	BIP_RAT	Endoplasmic reticulum chaperone BiP (EC 3.6.4.10) (78 kDa glucose-regulated protein) (GRP-78) (Binding-immunoglobulin protein) (BiP) (Heat shock protein 70 family protein 5) (HSP70 family protein 5) (Heat shock protein family A member 5) (Immunoglobulin heavy chain-binding protein) (Steroidogenesis-activator polypeptide)	53	66	46	38	37	41	38	51	63	44	36	35	38	36	74	71.6	68.2	57.5	56.3	63.8	62.5	22164000000	27959000000	20817000000	256770000	201800000	138790000	139840000	321	509	503	91	67	87	88
P07153	RPN1_RAT	Dolichyl-diphosphooligosaccharide--protein glycosyltransferase subunit 1 (Dolichyl-diphosphooligosaccharide--protein glycosyltransferase 67 kDa subunit) (Ribophorin I) (RPN-I) (Ribophorin-1)	12	8	5	16	10	13	11	12	8	5	16	10	13	11	28.8	21.7	14.5	34.2	19.7	25.5	19.3	130150000	14549000	9243000	6280600	3287300	3136000	2197600	13	5	1	4	4	6	5
P07633	PCCB_RAT	Propionyl-CoA carboxylase beta chain, mitochondrial (PCCase subunit beta) (EC 6.4.1.3) (Propanoyl-CoA:carbon dioxide ligase subunit beta)	15	19	15	24	24	24	23	15	19	15	24	24	24	23	39.7	49.9	42.7	57.3	57.3	57.3	53.6	112060000	216560000	204790000	573580000	384030000	180970000	208150000	15	39	33	78	73	49	53
P08413	KCC2B_RAT	Calcium/calmodulin-dependent protein kinase type II subunit beta (CaM kinase II subunit beta) (CaMK-II subunit beta) (EC 2.7.11.17)	8	4	4	5	4	3	6	8	4	4	5	4	3	6	19.9	9.6	9.6	11.6	7.6	5.9	13.1	73806000	7412200	5483800	2187300	1090100	893540	1544300	11	2	1	1	1	1	2
P09495	TPM4_RAT	Tropomyosin alpha-4 chain (Tropomyosin-4) (TM-4)	8	5	3	9	8	8	7	5	3	2	5	4	5	4	31.9	19.4	16.1	29.8	29.8	25.8	25.8	61914000	3136800	3569500	5339200	4709200	5334600	4093900	8	1	2	7	3	6	3
P10111	PPIA_RAT	Peptidyl-prolyl cis-trans isomerase A (PPIase A) (EC 5.2.1.8) (Cyclophilin A) (Cyclosporin A-binding protein) (Rotamase A) (p1B15) (p31) [Cleaved into: Peptidyl-prolyl cis-trans isomerase A, N-terminally processed]	10	10	9	5	6	7	8	10	10	9	5	6	7	8	66.5	66.5	60.4	46.3	50.6	55.5	59.1	928490000	67942000	93989000	2404500	2089500	5342700	7221700	32	11	10	4	1	5	9
P10354	CMGA_RAT	Chromogranin-A (CgA) [Cleaved into: Pancreastatin; Beta-granin; WE-14; Catestatin; GE-25; Serpinin-RRG; Serpinin; p-Glu serpinin precursor]	8	7	2	12	12	13	13	8	7	2	12	12	13	13	24.7	15.7	4.1	23.6	23.6	27.3	27.3	127150000	23252000	21700000	14173000	10721000	7498900	8203900	16	15	3	17	12	21	13
P10719	ATPB_RAT	ATP synthase subunit beta, mitochondrial (EC 7.1.2.2) (ATP synthase F1 subunit beta)	21	16	12	17	15	12	13	21	16	12	17	15	12	13	64.8	44.8	36.3	49.3	41.6	28.9	32.3	970530000	81574000	90242000	20137000	12261000	7715600	9507100	57	15	20	15	13	11	12
P11442	CLH1_RAT	Clathrin heavy chain 1	34	17	12	27	23	24	26	34	17	12	27	23	24	26	30	14	10.6	21.2	18.8	19.1	19.8	271180000	29092000	22708000	25270000	16028000	10910000	11608000	41	5	4	15	14	16	19
P11497	ACACA_RAT	Acetyl-CoA carboxylase 1 (ACC1) (EC 6.4.1.2) (ACC-alpha)	113	147	113	161	157	137	140	113	147	113	161	157	137	140	61.3	71.2	63.3	75.1	73.6	63.4	62.6	12477000000	16445000000	13858000000	8620000000	6711600000	4013200000	4173700000	364	560	630	682	646	493	492
P11507	AT2A2_RAT	Sarcoplasmic/endoplasmic reticulum calcium ATPase 2 (SERCA2) (SR Ca(2+)-ATPase 2) (EC 7.2.2.10) (Calcium pump 2) (Calcium-transporting ATPase sarcoplasmic reticulum type, slow twitch skeletal muscle isoform) (Endoplasmic reticulum class 1/2 Ca(2+) ATPase)	10	4	5	8	7	7	7	7	3	3	6	5	6	5	15.2	5.2	8.1	10	8.7	8	8.8	34763000	4857100	4184100	2756200	2185600	1932300	1664300	4	0	1	1	1	1	1
P11598	PDIA3_RAT	Protein disulfide-isomerase A3 (EC 5.3.4.1) (58 kDa glucose-regulated protein) (58 kDa microsomal protein) (p58) (Disulfide isomerase ER-60) (Endoplasmic reticulum resident protein 57) (ER protein 57) (ERp57) (Endoplasmic reticulum resident protein 60) (ER protein 60) (ERp60) (HIP-70) (Q-2)	21	14	10	14	10	17	20	21	14	10	14	10	17	20	52.9	33.1	28.5	39.4	24.6	38.2	49.9	523060000	57272000	42996000	6441500	3836800	14961000	15150000	37	10	10	6	3	10	13
P11980	KPYM_RAT	Pyruvate kinase PKM (EC 2.7.1.40) (Pyruvate kinase muscle isozyme)	24	18	10	3	5	6	8	23	17	9	3	4	6	7	56.3	46.1	28.2	9.8	15.1	16.8	19.4	1072300000	63629000	51201000	1906100	1539600	4696300	4097100	61	16	14	3	2	5	7
P13084	NPM_RAT	Nucleophosmin (NPM) (Nucleolar phosphoprotein B23) (Nucleolar protein NO38) (Numatrin)	3	2	3	4	3	4	5	3	2	3	4	3	4	5	18.5	11	18.5	16.8	9.6	12.7	19.2	42494000	5980200	2941200	1991900	542180	1878600	1950900	9	1	1	2	3	4	3
P13383	NUCL_RAT	Nucleolin (Protein C23)	9	5	6	12	14	9	12	9	5	6	12	14	9	12	15.4	7.3	10.9	20.1	21.7	14.7	18.9	79243000	5045400	12769000	18700000	15785000	6992600	10784000	9	2	3	11	14	8	11
P14882	PCCA_RAT	Propionyl-CoA carboxylase alpha chain, mitochondrial (PCCase subunit alpha) (EC 6.4.1.3) (Propanoyl-CoA:carbon dioxide ligase subunit alpha)	19	23	14	34	34	32	33	19	23	14	34	34	32	33	36.1	38.7	25.8	53.7	53.7	49.1	49.1	120470000	341190000	155800000	792210000	679070000	384090000	364250000	18	42	26	93	99	75	71
P15999	ATPA_RAT	ATP synthase subunit alpha, mitochondrial (ATP synthase F1 subunit alpha)	19	14	10	16	18	11	12	19	14	10	16	18	11	12	44.5	33.1	26.4	38.2	41.6	24.2	25.9	671110000	84018000	61842000	27127000	19678000	10202000	10124000	41	14	10	12	11	7	10
P16638	ACLY_RAT	ATP-citrate synthase (EC 2.3.3.8) (ATP-citrate (pro-S-)-lyase) (Citrate cleavage enzyme)	36	23	16	15	13	16	18	36	23	16	15	13	16	18	46.2	28	21.4	16.7	14.3	17.5	22.3	851120000	64317000	68174000	9328700	5866700	8017100	8077200	74	14	9	9	7	15	13
P17074	RS19_RAT	40S ribosomal protein S19	5	4	2	6	6	6	6	5	4	2	6	6	6	6	24.1	28.3	15.2	35.9	35.9	35.9	35.9	43540000	7489500	5579100	7001900	5302900	4545200	4983500	3	4	2	10	8	8	9
P18418	CALR_RAT	Calreticulin (CALBP) (CRP55) (Calcium-binding protein 3) (CABP3) (Calregulin) (Endoplasmic reticulum resident protein 60) (ERp60) (HACBP)	14	11	3	6	7	9	10	14	11	3	6	7	9	10	46.4	41.6	13.9	20.2	26.9	25.5	30.8	488380000	45555000	11640000	1877300	2653300	11244000	12513000	35	10	4	2	2	11	9
P19944	RLA1_RAT	60S acidic ribosomal protein P1	3	2	3	2	2	2	2	3	2	3	2	2	2	2	79.8	51.8	74.6	51.8	51.8	51.8	51.8	262830000	21450000	39976000	12332000	7602600	1790300	2135800	9	3	5	4	3	3	3
P19945	RLA0_RAT	60S acidic ribosomal protein P0 (60S ribosomal protein L10E)	8	8	4	12	13	10	10	8	8	4	12	13	10	10	41	40.7	20.8	55.8	58	40.4	40.4	139930000	21988000	16815000	47373000	34480000	17903000	15594000	16	5	4	14	14	12	12
P20156	VGF_RAT	Neurosecretory protein VGF (VGF8a protein) [Cleaved into: VGF(24-63); VGF(180-194); VGF(375-407); Neuroendocrine regulatory peptide-1 (NERP-1); Neuroendocrine regulatory peptide-2 (NERP-2); VGF-derived peptide TLQP-11; VGF-derived peptide TLQP-21; VGF-derived peptide TLQP-30; VGF-derived peptide TLQP-62; VGF-derived peptide HFHH-10; VGF-derived peptide AQEE-30; VGF-derived peptide LQEQ-19]	5	2	2	8	7	7	6	5	2	2	8	7	7	6	15.4	3.9	6.3	15.7	14.3	14.7	12.6	28149000	1854000	2351700	1112300	876410	1224000	1216300	6	0	4	0	0	2	2
P21531	RL3_RAT	60S ribosomal protein L3 (L4)	10	9	5	17	17	16	16	10	9	5	17	17	16	16	27	24.3	16.9	43.7	43.7	40	39.5	65801000	21378000	9918700	39247000	32462000	21300000	19249000	9	4	4	20	17	12	17
P21807	PERI_RAT	Peripherin	10	10	2	15	16	15	13	10	10	2	14	15	14	12	27.1	26.1	5.3	30.6	33.3	30.6	26.3	71464000	24098000	9174900	7901000	7426300	6993600	5397300	9	6	2	4	4	5	7
P23358	RL12_RAT	60S ribosomal protein L12	6	6	3	6	6	5	6	6	6	3	6	6	5	6	54.5	54.5	30.3	54.5	54.5	49.1	53.3	99695000	16210000	11194000	29322000	29305000	11222000	10628000	11	6	5	11	12	8	11
P24049	RL17_RAT	60S ribosomal protein L17 (Amino acid starvation-induced protein) (ASI) (L23)	4	3	2	6	5	5	6	4	3	2	6	5	5	6	31.5	23.9	18.5	41.3	35.9	35.9	40.8	22940000	9540700	6621800	15624000	13608000	7865600	4569100	4	4	2	5	5	4	5
P27952	RS2_RAT	40S ribosomal protein S2	6	4	4	13	13	11	11	6	4	4	13	13	11	11	24.9	15	17.4	47.8	47.8	40.3	40.3	52812000	7933300	8457800	28730000	24646000	15611000	15699000	3	2	2	19	16	14	14
P28480	TCPA_RAT	T-complex protein 1 subunit alpha (TCP-1-alpha) (CCT-alpha)	9	6	2	2	2	3	3	9	6	2	2	2	3	3	19.2	11.3	4.5	4	4	5.9	5.9	56211000	3685500	2122700	530580	459510	699720	678930	9	2	0	2	1	1	1
P29314	RS9_RAT	40S ribosomal protein S9	4	4	3	7	6	6	6	4	4	3	7	6	6	6	16.5	18	14.4	27.8	23.7	23.7	23.7	35530000	7450000	5299400	15966000	9538700	4587500	5774800	3	3	2	7	6	8	5
P34058	HS90B_RAT	Heat shock protein HSP 90-beta (Heat shock 84 kDa) (HSP 84) (HSP84)	31	24	14	21	18	21	23	21	15	12	14	11	13	15	52.1	40.2	32.5	36	28.2	32.2	39	951670000	104190000	68342000	20970000	15435000	21064000	20880000	51	17	15	10	10	12	15
P35565	CALX_RAT	Calnexin	13	4	3	5	5	8	10	13	4	3	5	5	8	10	30.5	10.2	9.6	8	11.3	15.7	19.8	114570000	6428300	3257400	1155100	1313200	2240200	2975300	17	0	1	1	1	3	3
P38659	PDIA4_RAT	Protein disulfide-isomerase A4 (EC 5.3.4.1) (Calcium-binding protein 2) (CaBP2) (Endoplasmic reticulum resident protein 70) (ER protein 70) (ERp70) (Endoplasmic reticulum resident protein 72) (ER protein 72) (ERp-72) (ERp72)	8	3	2	3	2	6	7	8	3	2	3	2	6	7	17.4	6.8	5.3	6.4	5.1	9.6	14.5	57106000	3131300	3161400	860690	742440	2447600	1860600	8	0	0	0	0	6	3
P38983	RSSA_RAT	40S ribosomal protein SA (37 kDa laminin receptor precursor) (37LRP) (37/67 kDa laminin receptor) (LRP/LR) (67 kDa laminin receptor) (67LR) (Laminin receptor 1) (LamR) (Laminin-binding protein precursor p40) (LBP/p40)	11	5	5	4	5	6	4	11	5	5	4	5	6	4	55.6	30.5	27.1	24.4	28.1	26.8	18	259300000	12935000	12113000	2534600	2129400	3013600	2091800	21	3	3	1	3	7	4
P41123	RL13_RAT	60S ribosomal protein L13	7	5	2	7	7	7	7	7	5	2	7	7	7	7	36.5	24.2	10	36.5	36.5	36.5	36.5	120630000	20135000	8213400	17104000	20034000	11388000	10863000	7	5	2	6	7	7	5
P46462	TERA_RAT	Transitional endoplasmic reticulum ATPase (TER ATPase) (EC 3.6.4.6) (15S Mg(2+)-ATPase p97 subunit) (Valosin-containing protein) (VCP)	30	13	13	10	10	10	9	30	13	13	10	10	10	9	54.5	23.6	27.2	19.2	16.5	17.1	14.9	468310000	18907000	27384000	5869800	4540700	4595400	4809900	49	3	4	3	2	9	9
P48500	TPIS_RAT	Triosephosphate isomerase (TIM) (EC 5.3.1.1) (Methylglyoxal synthase) (EC 4.2.3.3) (Triose-phosphate isomerase)	10	4	4	2	2	2	2	10	4	4	2	2	2	2	63.9	22.9	21.3	11.6	11.6	11.6	11.6	99605000	9276900	13200000	2994600	979120	277980	196600	14	4	2	1	1	1	1
P48721	GRP75_RAT	Stress-70 protein, mitochondrial (75 kDa glucose-regulated protein) (GRP-75) (Heat shock 70 kDa protein 9) (Mortalin) (Peptide-binding protein 74) (PBP74) (mtHSP70)	13	14	9	20	18	18	19	13	14	9	19	17	17	18	27.1	24.2	17.8	35.1	30.3	32.3	32.5	148420000	62253000	61183000	16558000	16147000	7438400	9003200	16	9	7	19	16	14	13
P49242	RS3A_RAT	40S ribosomal protein S3a (V-fos transformation effector protein) [Cleaved into: 40S ribosomal protein S3b]	5	5	4	13	12	10	10	5	5	4	13	12	10	10	24.6	22.7	19.7	48.5	48.1	38.3	38.3	94746000	8767800	10335000	24477000	18895000	12292000	13728000	10	2	4	19	15	16	14
P50878	RL4_RAT	60S ribosomal protein L4 (60S ribosomal protein L1)	8	8	4	15	15	15	14	8	8	4	15	15	15	14	22.3	23	14.5	36.6	36.6	36.6	36.3	120780000	29982000	26329000	43758000	32765000	16183000	18168000	12	5	6	19	20	12	15
P52873	PYC_RAT	Pyruvate carboxylase, mitochondrial (EC 6.4.1.1) (Pyruvic carboxylase) (PCB)	45	61	40	70	70	63	67	45	61	40	70	70	63	67	53.7	64.3	55.5	70.5	69.9	67.6	68.3	9186200000	13664000000	10700000000	10085000000	7899800000	4523000000	4323100000	241	383	475	561	573	324	346
P55145	MANF_HUMAN	Mesencephalic astrocyte-derived neurotrophic factor (Arginine-rich protein) (Protein ARMET)	14	27	12	7	8	7	7	14	27	12	7	8	7	7	53.3	63.2	48.9	42.9	42.9	41.2	41.2	13907000000	15947000000	4301400000	25992000	19539000	3821600	3776700	149	259	173	10	12	6	4
P61314	RL15_RAT	60S ribosomal protein L15	6	7	2	10	10	8	9	6	7	2	10	10	8	9	30.9	35.3	10.3	43.6	43.6	38.7	39.2	98936000	14865000	1837400	35336000	31338000	14681000	15963000	10	5	2	20	19	16	13
P61980	HNRPK_RAT	Heterogeneous nuclear ribonucleoprotein K (hnRNP K) (dC stretch-binding protein) (CSBP)	11	6	4	10	10	8	11	11	6	4	10	10	8	11	41.9	19.2	19.4	31.1	31.1	22.2	32	322690000	14783000	19257000	6106900	4285600	2488300	4465200	24	4	2	5	5	4	9
P62161	CALM2_RAT	Calmodulin-2	6	4	3	5	6	5	5	6	4	3	5	6	5	5	45.6	30.9	34.9	41.6	53	38.3	38.3	430000000	43158000	34444000	8635400	7318000	13522000	13715000	12	5	4	7	7	12	9
P62243	RS8_RAT	40S ribosomal protein S8	6	6	5	10	9	9	10	6	6	5	10	9	9	10	35.6	35.6	30.3	51.4	45.2	45.2	51.4	118340000	24016000	14518000	34584000	24496000	15631000	18655000	6	4	4	14	13	11	11
P62250	RS16_RAT	40S ribosomal protein S16	5	4	2	6	6	6	6	5	4	2	6	6	6	6	36.3	28.1	14.4	40.4	40.4	40.4	40.4	71452000	8198700	6974000	8552900	7299700	5572900	5345100	9	3	2	6	3	4	4
P62260	1433E_RAT	14-3-3 protein epsilon (14-3-3E) (Mitochondrial import stimulation factor L subunit) (MSF L)	11	9	3	7	8	9	10	9	7	2	5	6	7	8	49.4	37.6	16.1	31.4	36.1	33.3	43.9	244840000	13429000	11334000	2690600	2266900	4325000	3030200	18	5	4	2	0	5	7
P62271	RS18_RAT	40S ribosomal protein S18	4	5	2	10	10	10	12	4	5	2	10	10	10	12	25	32.2	11.2	53.3	53.3	53.3	58.6	36953000	17185000	5777000	33753000	29825000	23727000	24247000	2	2	1	12	11	11	10
P62278	RS13_RAT	40S ribosomal protein S13	3	2	2	3	4	4	4	3	2	2	3	4	4	4	18.5	14.6	17.9	24.5	29.1	29.1	29.1	54279000	5603000	12135000	4025900	4643700	2083400	3108100	5	1	3	3	5	6	7
P62425	RL7A_RAT	60S ribosomal protein L7a	7	4	2	13	13	11	13	7	4	2	13	13	11	13	22.9	18.8	9.4	44.4	44.4	41	44.4	124330000	11415000	3768400	49860000	43869000	21759000	23212000	8	2	1	13	10	7	10
P62630	EF1A1_RAT	Elongation factor 1-alpha 1 (EF-1-alpha-1) (Elongation factor Tu) (EF-Tu) (Eukaryotic elongation factor 1 A-1) (eEF1A-1)	16	13	6	16	14	12	13	8	7	5	9	7	6	7	58	45.5	29	50.4	35.5	32	39.6	740730000	102960000	67957000	24546000	10948000	7375900	8401900	36	11	10	13	11	10	13
P62703	RS4X_RAT	40S ribosomal protein S4, X isoform	8	6	2	11	12	11	10	8	6	2	11	12	11	10	32.3	17.5	9.9	40.7	44.1	40.3	36.9	75658000	7213300	4409600	10927000	8575600	6691600	5151200	11	1	1	6	3	8	5
P62907	RL10A_RAT	60S ribosomal protein L10a	6	5	2	6	6	5	6	6	5	2	6	6	5	6	30	30.9	12	30.9	30.9	30.9	30.9	53010000	12192000	6090000	13588000	10262000	6113100	6502000	6	1	1	5	4	4	6
P62909	RS3_RAT	40S ribosomal protein S3 (EC 4.2.99.18)	13	9	3	18	16	12	14	13	9	3	18	16	12	14	64.2	42.4	10.7	76.1	63.4	50.6	60.5	186930000	34874000	13941000	37192000	25725000	13498000	13300000	19	7	3	14	10	9	13
P62919	RL8_RAT	60S ribosomal protein L8	4	2	3	11	9	9	9	4	2	3	11	9	9	9	22.6	16.3	19.8	44.7	28.4	28.4	28.4	88308000	4879000	4455500	44665000	40859000	27838000	24703000	9	2	1	11	9	6	5
P63018	HSP7C_RAT	Heat shock cognate 71 kDa protein (Heat shock 70 kDa protein 8)	30	31	19	37	37	36	37	26	26	16	30	30	28	30	56.8	59.3	41.6	64.9	64.9	64.4	63.2	1501600000	661770000	546140000	341230000	253200000	138040000	156730000	56	47	33	54	61	48	55
P63039	CH60_RAT	60 kDa heat shock protein, mitochondrial (EC 5.6.1.7) (60 kDa chaperonin) (Chaperonin 60) (CPN60) (HSP-65) (Heat shock protein 60) (HSP-60) (Hsp60) (Mitochondrial matrix protein P1)	18	8	5	4	4	4	4	18	8	5	4	4	4	4	48.2	19.7	18.2	9.1	8.4	9.1	9.8	220940000	13232000	7913600	1121300	813890	901950	913780	31	5	4	1	1	1	1
P63102	1433Z_RAT	14-3-3 protein zeta/delta (Mitochondrial import stimulation factor S1 subunit) (Protein kinase C inhibitor protein 1) (KCIP-1)	12	8	5	9	8	8	9	10	6	4	6	5	5	6	52.7	38.8	24.5	45.3	40.4	37.6	45.3	457510000	32389000	14509000	4830800	3833800	6365900	5708800	21	6	4	4	4	5	5
P69897	TBB5_RAT	Tubulin beta-5 chain	22	19	17	23	23	21	21	4	3	3	4	4	4	4	71.8	56.5	61.5	68.9	68.9	63.1	63.3	475340000	46714000	59030000	53726000	35065000	17722000	16214000	15	8	9	9	8	8	8
P82995	HS90A_RAT	Heat shock protein HSP 90-alpha (Heat shock 86 kDa) (HSP 86) (HSP86)	26	16	7	12	12	16	15	18	9	6	6	6	9	8	44.9	23.3	13	18.3	18.8	23.6	21.6	358550000	19164000	12522000	2303300	2484900	5395200	5023700	34	8	7	2	4	8	7
P83732	RL24_RAT	60S ribosomal protein L24 (L30)	4	2	2	4	4	5	5	4	2	2	4	4	5	5	25.5	13.4	13.4	24.8	24.8	30.6	30.6	32586000	2891700	4023200	16097000	12413000	8162700	8457200	5	1	1	4	3	4	4
P85834	EFTU_RAT	Elongation factor Tu, mitochondrial	6	4	2	5	5	2	4	6	4	2	5	5	2	4	21.9	14.4	7.3	15.3	15.3	6.6	13.7	46581000	3816700	4525800	1219000	1396400	383070	842630	11	2	1	0	0	1	2
P97576	GRPE1_RAT	GrpE protein homolog 1, mitochondrial (Mt-GrpE#1)	3	4	2	10	10	9	8	3	4	2	10	10	9	8	21.2	25.3	12.9	48.4	48.4	41.5	38.2	12831000	7101300	2910500	13886000	11106000	6263400	4983900	2	2	3	9	10	7	5
Q05962	ADT1_RAT	ADP/ATP translocase 1 (ADP,ATP carrier protein 1) (Adenine nucleotide translocator 1) (ANT 1) (Solute carrier family 25 member 4)	13	9	6	13	13	12	12	7	5	4	6	6	7	7	52.7	30.2	24.5	51	51	40.9	40.9	145980000	15876000	23148000	8097400	8744600	5765700	6216300	14	4	4	3	4	5	5
Q09073	ADT2_RAT	ADP/ATP translocase 2 (ADP,ATP carrier protein 2) (Adenine nucleotide translocator 2) (ANT 2) (Solute carrier family 25 member 5) [Cleaved into: ADP/ATP translocase 2, N-terminally processed]	13	10	6	12	12	10	10	7	6	4	5	5	5	5	49.7	32.9	25.2	48.3	48.3	33.9	33.9	97199000	23845000	21873000	12624000	7502600	4384300	5534300	7	6	3	7	6	4	5
Q2TL32	UBR4_RAT	E3 ubiquitin-protein ligase UBR4 (EC 2.3.2.27) (N-recognin-4) (RING-type E3 ubiquitin transferase UBR4) (Zinc finger UBR1-type protein 1)	6	2	2	26	22	18	20	6	2	2	26	22	18	20	1.8	0.4	0.7	8.2	7.1	5.3	6.1	9276800	1057900	2212600	9814800	8126100	4170600	4365500	2	0	0	18	13	8	8
Q49AH0	CDNF_HUMAN	Cerebral dopamine neurotrophic factor (ARMET-like protein 1) (Conserved dopamine neurotrophic factor)	7	7	2	7	5	8	7	7	7	2	7	5	8	7	38	38	12.3	38	26.7	38	33.7	35704000	8993500	5873100	3863400	1318000	3370900	2914800	5	5	4	4	1	3	4
Q5I0C3	MCCA_RAT	Methylcrotonoyl-CoA carboxylase subunit alpha, mitochondrial (MCCase subunit alpha) (EC 6.4.1.4) (3-methylcrotonyl-CoA carboxylase 1) (3-methylcrotonyl-CoA carboxylase biotin-containing subunit) (3-methylcrotonyl-CoA:carbon dioxide ligase subunit alpha)	27	33	18	39	39	36	37	27	33	18	39	39	36	37	50.6	58.9	41.4	62.9	62.9	60.1	61.3	449420000	1117900000	798230000	1336500000	1081800000	505700000	561490000	32	66	43	125	122	98	96
Q5RJR8	LRC59_RAT	Leucine-rich repeat-containing protein 59 (Protein p34) [Cleaved into: Leucine-rich repeat-containing protein 59, N-terminally processed]	5	4	2	3	2	2	2	5	4	2	3	2	2	2	23.5	18.2	8.1	11.4	7.2	8.1	8.1	102830000	8671000	7598000	1053700	573270	229540	212650	6	0	0	1	1	1	1
Q5XFX0	TAGL2_RAT	Transgelin-2	9	2	3	4	4	3	3	9	2	3	4	4	3	3	51.8	14.1	17.1	25.6	26.1	18.6	18.6	166690000	5235500	9041500	1824500	2009000	1447500	1515900	12	1	3	4	4	5	3
Q5XIM9	TCPB_RAT	T-complex protein 1 subunit beta (TCP-1-beta) (CCT-beta)	14	6	5	4	3	6	5	14	6	5	4	3	6	5	36.6	15	16.1	9.3	5.2	13.8	10.5	153490000	5138700	5636100	505060	282320	853230	920890	25	1	1	0	0	5	3
Q5XIT9	MCCB_RAT	Methylcrotonoyl-CoA carboxylase beta chain, mitochondrial (MCCase subunit beta) (EC 6.4.1.4) (3-methylcrotonyl-CoA carboxylase 2) (3-methylcrotonyl-CoA carboxylase non-biotin-containing subunit) (3-methylcrotonyl-CoA:carbon dioxide ligase subunit beta)	23	32	15	38	38	32	32	23	32	15	38	38	32	32	61.3	75.3	43.9	77.1	80.1	65	63.4	482530000	1066600000	667340000	1594000000	1304800000	717940000	671380000	31	69	41	164	158	101	108
Q62812	MYH9_RAT	Myosin-9 (Cellular myosin heavy chain, type A) (Myosin heavy chain 9) (Myosin heavy chain, non-muscle IIa) (Non-muscle myosin heavy chain A) (NMMHC-A) (Non-muscle myosin heavy chain IIa) (NMMHC II-a) (NMMHC-IIA)	19	27	11	59	58	59	57	15	22	9	48	46	48	48	14.5	20.3	8.9	35.6	34.6	32.9	33.7	58453000	58075000	27518000	49881000	36580000	36370000	33472000	6	13	9	35	31	39	39
Q62826	HNRPM_RAT	Heterogeneous nuclear ribonucleoprotein M (hnRNP M) (M4 protein)	5	3	2	8	6	8	8	5	3	2	8	6	8	8	9.9	5.2	3.9	16.5	12.3	16.5	16.5	22242000	2354900	2158100	8148100	5242700	4375400	4829300	4	1	3	10	6	6	6
Q63507	RL14_RAT	60S ribosomal protein L14	4	3	2	4	4	4	4	4	3	2	4	4	4	4	20.6	15.9	10.3	20.1	20.1	20.1	20.1	44571000	9430100	1452700	14523000	11999000	4585100	4878700	6	2	0	4	6	4	4
Q63617	HYOU1_RAT	Hypoxia up-regulated protein 1 (150 kDa oxygen-regulated protein) (ORP-150)	24	29	17	5	3	12	11	24	29	17	5	3	12	11	35.3	41.7	27.7	9.5	5.1	17.7	15.9	213100000	241120000	206020000	1272900	661840	2238700	1714700	26	49	26	1	0	9	9
Q63716	PRDX1_RAT	Peroxiredoxin-1 (EC 1.11.1.24) (HBP23) (Heme-binding 23 kDa protein) (Thioredoxin peroxidase 2) (Thioredoxin-dependent peroxide reductase 2) (Thioredoxin-dependent peroxiredoxin 1)	10	11	6	7	6	8	10	9	10	5	6	5	7	9	54.3	58.3	30.2	42.2	34.2	43.2	63.3	505030000	68740000	46350000	3372400	2968900	9789000	9425000	18	11	4	4	4	6	6
Q64428	ECHA_RAT	Trifunctional enzyme subunit alpha, mitochondrial (Monolysocardiolipin acyltransferase) (EC 2.3.1.-) (TP-alpha) [Includes: Long-chain enoyl-CoA hydratase (EC 4.2.1.17); Long chain 3-hydroxyacyl-CoA dehydrogenase (EC 1.1.1.211)]	7	4	2	7	4	4	3	7	4	2	7	4	4	3	17.2	10.7	6.4	15.1	7.5	8.1	7.5	63656000	8305200	12287000	1760100	1020000	1044900	396090	13	2	2	3	1	3	1
Q66HA8	HS105_RAT	Heat shock protein 105 kDa (Heat shock 110 kDa protein)	39	46	30	5	6	5	5	38	45	29	5	6	5	5	60.1	64.8	44.5	6.9	8	7	5.8	752400000	1552600000	1390500000	1137500	980120	704980	496860	54	103	68	1	0	0	1
Q66HD0	ENPL_RAT	Endoplasmin (94 kDa glucose-regulated protein) (GRP-94) (Heat shock protein 90 kDa beta member 1)	20	11	8	18	13	20	21	18	9	7	17	12	19	20	34	20.9	16.9	27.9	23.3	27.9	29.1	393780000	34795000	30253000	10749000	6715500	20609000	21459000	39	7	7	6	6	20	18
Q68FR6	EF1G_RAT	Elongation factor 1-gamma (EF-1-gamma) (eEF-1B gamma)	11	6	4	10	8	8	8	11	6	4	10	8	8	8	33.2	17.4	11.2	28.1	23.8	22.7	22.7	149050000	11958000	13423000	5896000	4896300	3431400	3703100	16	1	1	8	5	4	5
Q68FR9	EF1D_RAT	Elongation factor 1-delta (EF-1-delta)	5	3	2	5	4	2	3	5	3	2	5	4	2	3	29.2	12.1	7.5	24.9	16.4	7.5	12.1	84143000	5644800	5603900	2875200	1880900	708970	1111000	5	2	2	4	3	1	2
Q6P747	HP1B3_RAT	Heterochromatin protein 1-binding protein 3	2	2	2	7	6	6	7	2	2	2	7	6	6	7	5.4	5.4	5.4	14.6	13.2	11.9	14.6	10684000	1433400	2659300	2841400	1532600	1524000	1566600	1	0	0	6	7	4	6
Q6P7D5	M1IP1_RAT	Mid1-interacting protein 1 (Gastrulation-specific G12-like protein) (Mid1-interacting G12-like protein) (Protein STRAIT11499 homolog) (Spot 14-related protein) (S14R) (Spot 14-R)	4	6	3	8	7	5	5	4	6	3	8	7	5	5	46.4	61.7	39.9	82	67.2	41.5	41.5	21650000	27546000	17273000	13031000	7351400	2967300	3479700	5	5	5	6	4	3	4
Q6PDV7	RL10_RAT	60S ribosomal protein L10 (Ribosomal protein L10)	2	2	2	6	6	6	6	2	2	2	6	6	6	6	18.7	11.2	17.8	29	29	29	29	23159000	3248500	5712900	11948000	9068800	6175500	3917300	3	1	2	7	4	5	7
Q71UF4	RBBP7_RAT	Histone-binding protein RBBP7 (Nucleosome-remodeling factor subunit RBAP46) (Retinoblastoma-binding protein 7) (RBBP-7)	6	3	2	3	3	2	2	6	3	2	3	3	2	2	24	8.7	4.9	8.5	8.5	5.4	5.6	28791000	2771600	2549600	1555300	986540	569880	245400	7	1	1	1	0	2	0
Q9EPH8	PABP1_RAT	Polyadenylate-binding protein 1 (PABP-1) (Poly(A)-binding protein 1)	13	14	5	24	22	19	21	13	14	5	24	22	19	21	24.2	26.6	10.5	50.5	41.8	35.4	38.8	115020000	31763000	22400000	49193000	35380000	16971000	23491000	14	7	5	28	26	20	20
P05065	ALDOA_RAT	Fructose-bisphosphate aldolase A (EC 4.1.2.13) (Muscle-type aldolase)	12	5	3	2	1	2	2	12	5	3	2	1	2	2	57.1	22	16.2	6.6	2.2	6	6	134920000	10362000	7647900	143970	0	262870	521480	16	5	1	1	1	2	3
P12785	FAS_RAT	Fatty acid synthase (EC 2.3.1.85) [Includes: [Acyl-carrier-protein] S-acetyltransferase (EC 2.3.1.38); [Acyl-carrier-protein] S-malonyltransferase (EC 2.3.1.39); 3-oxoacyl-[acyl-carrier-protein] synthase (EC 2.3.1.41); 3-oxoacyl-[acyl-carrier-protein] reductase (EC 1.1.1.100); 3-hydroxyacyl-[acyl-carrier-protein] dehydratase (EC 4.2.1.59); Enoyl-[acyl-carrier-protein] reductase (EC 1.3.1.39); Ole…	30	6	3	2	0	2	3	30	6	3	2	0	2	3	20	4.5	2.2	1.3	0	1.2	2.2	213470000	7112400	3146200	406150	0	391660	489070	34	0	1	0	0	0	0
P12928	KPYR_RAT	Pyruvate kinase PKLR (EC 2.7.1.40) (L-PK) (Pyruvate kinase isozymes L/R)	15	5	4	4	2	4	4	14	4	3	4	1	4	3	40.1	12.2	13.1	9.9	3.1	9.4	8	101360000	8200600	6598800	2841500	2096200	2301100	1915900	16	2	1	0	0	1	2
P16617	PGK1_RAT	Phosphoglycerate kinase 1 (EC 2.7.2.3)	15	3	5	2	0	3	3	15	3	5	2	0	3	3	51.6	12	19.7	7.7	0	10.3	10.3	275580000	15625000	20337000	414490	0	784010	403420	21	2	4	0	0	3	2
P47942	DPYL2_RAT	Dihydropyrimidinase-related protein 2 (DRP-2) (Collapsin response mediator protein 2) (CRMP-2) (Turned on after division 64 kDa protein) (TOAD-64)	14	8	5	4	3	4	5	14	7	5	3	1	3	3	41.3	23.8	15.9	12.1	5.9	8	12.6	137740000	12841000	11267000	1734400	289270	546200	585840	20	4	2	1	1	0	0
P62963	PROF1_RAT	Profilin-1 (Profilin I)	6	5	4	2	1	4	4	6	5	4	2	1	4	4	63.6	45.7	35.7	21.4	10	37.9	37.9	191210000	14080000	15039000	677370	284260	688770	918900	16	5	3	0	0	4	4
Q00981	UCHL1_RAT	Ubiquitin carboxyl-terminal hydrolase isozyme L1 (UCH-L1) (EC 3.4.19.12) (Neuron cytoplasmic protein 9.5) (PGP 9.5) (PGP9.5) (Ubiquitin thioesterase L1)	10	8	3	3	1	4	6	10	8	3	3	1	4	6	57.8	57.8	33.2	23.3	8.1	26.9	35	421520000	42654000	15715000	812610	237210	2259300	2656700	17	10	7	1	0	5	4
Q06647	ATPO_RAT	ATP synthase subunit O, mitochondrial (ATP synthase peripheral stalk subunit OSCP) (Oligomycin sensitivity conferral protein) (OSCP) (Sperm flagella protein 4)	8	2	3	2	1	2	2	8	2	3	2	1	2	2	53.5	10.3	20.7	9.4	5.2	11.7	11.7	60272000	2409900	5322000	517570	111220	234520	296240	11	0	2	0	0	0	0
Q3T1J1	IF5A1_RAT	Eukaryotic translation initiation factor 5A-1 (eIF-5A-1) (eIF-5A1) (Eukaryotic initiation factor 5A isoform 1) (eIF-5A) (eIF-4D)	8	3	3	2	1	2	2	8	3	3	2	1	2	2	77.9	27.3	39.6	15.6	7.8	15.6	15.6	140220000	12210000	5998200	328020	160350	614180	715500	14	2	1	0	0	0	1
Q5U300	UBA1_RAT	Ubiquitin-like modifier-activating enzyme 1 (EC 6.2.1.45) (Ubiquitin-activating enzyme E1)	15	2	3	2	1	2	2	15	2	3	2	1	2	2	23.3	2.9	6	6.2	3	2.1	2.1	97483000	2322200	4393100	1392900	376410	593700	456960	22	1	0	1	1	1	1
Q6P502	TCPG_RAT	T-complex protein 1 subunit gamma (TCP-1-gamma) (CCT-gamma)	10	6	5	3	0	1	2	10	6	5	3	0	1	2	24.8	14.7	10.6	8.4	0	2	6.2	83321000	6728100	5905300	934310	0	0	450630	8	1	2	0	0	1	0
P09527	RAB7A_RAT	Ras-related protein Rab-7a (Ras-related protein BRL-RAS) (Ras-related protein p23)	8	5	4	2	0	1	0	8	5	4	2	0	1	0	49.8	33.3	26.6	14	0	6.3	0	71276000	8560300	5649500	309050	0	76870	0	6	1	2	0	0	0	0
Q60587	ECHB_RAT	Trifunctional enzyme subunit beta, mitochondrial (TP-beta) [Includes: 3-ketoacyl-CoA thiolase (EC 2.3.1.155) (EC 2.3.1.16) (Acetyl-CoA acyltransferase) (Beta-ketothiolase)]	7	6	4	2	1	1	0	7	6	4	2	1	1	0	21.7	15.2	14.7	6.9	2.7	2.7	0	38624000	5447000	7291200	493260	306550	141820	0	7	5	5	0	0	0	0
Q6R556	SEGN_RAT	Secretagogin	13	5	5	1	2	3	3	13	5	5	1	2	3	3	57.2	23.9	29	5.1	8	11.2	11.2	189630000	4741800	4739400	191290	542890	1407000	843090	26	3	0	0	0	3	3
P25235	RPN2_RAT	Dolichyl-diphosphooligosaccharide--protein glycosyltransferase subunit 2 (Dolichyl-diphosphooligosaccharide--protein glycosyltransferase 63 kDa subunit) (Ribophorin II) (RPN-II) (Ribophorin-2)	12	2	5	1	3	0	0	12	2	5	1	3	0	0	29.8	6.5	15.8	2.7	5.5	0	0	57702000	2638700	7637200	311840	211690	0	0	12	0	2	0	0	0	0
P04961	PCNA_RAT	Proliferating cell nuclear antigen (PCNA) (Cyclin)	7	3	4	0	0	2	4	7	3	4	0	0	2	4	47.9	15.7	23.8	0	0	11.5	19.5	131620000	2927900	5090400	0	0	316970	1397800	14	1	1	0	0	1	2
P05369	FPPS_RAT	Farnesyl pyrophosphate synthase (FPP synthase) (FPS) (EC 2.5.1.10) ((2E,6E)-farnesyl diphosphate synthase) (Cholesterol-regulated 39 kDa protein) (CR 39) (Dimethylallyltranstransferase) (EC 2.5.1.1) (Farnesyl diphosphate synthase) (Geranyltranstransferase)	7	2	3	1	1	4	2	7	2	3	1	1	4	2	28	6.2	12.7	2.3	2.3	13.6	5.7	132930000	4823800	4919500	46364	33053	347520	345550	12	0	1	0	0	2	1
P10860	DHE3_RAT	Glutamate dehydrogenase 1, mitochondrial (GDH 1) (EC 1.4.1.3) (Memory-related gene 2 protein) (MRG-2)	11	6	4	1	1	3	2	11	6	4	1	1	3	2	27.1	12.4	12.4	2	2.9	7.7	4.3	153310000	12331000	9589300	120550	128420	553220	383950	18	3	3	0	0	1	1
P25113	PGAM1_RAT	Phosphoglycerate mutase 1 (EC 5.4.2.11) (EC 5.4.2.4) (BPG-dependent PGAM 1) (Phosphoglycerate mutase isozyme B) (PGAM-B)	12	7	6	1	0	6	6	12	7	6	1	0	6	6	55.9	38.6	36.2	7.1	0	31.5	33.1	257630000	16594000	20175000	157660	0	1416800	2284000	22	4	1	0	0	4	2
P31044	PEBP1_RAT	Phosphatidylethanolamine-binding protein 1 (PEBP-1) (23 kDa morphine-binding protein) (HCNPpp) (P23K) [Cleaved into: Hippocampal cholinergic neurostimulating peptide (HCNP)]	6	6	6	0	0	4	4	6	6	6	0	0	4	4	63.6	61	62.6	0	0	43.9	43.9	320240000	14682000	14590000	0	0	892610	1140500	13	5	5	0	0	3	3
P35704	PRDX2_RAT	Peroxiredoxin-2 (EC 1.11.1.24) (Thiol-specific antioxidant protein) (TSA) (Thioredoxin peroxidase 1) (Thioredoxin-dependent peroxide reductase 1) (Thioredoxin-dependent peroxiredoxin 2)	7	6	3	0	1	4	4	7	6	3	0	1	4	4	55.6	43.4	30.3	0	4	19.7	36.9	137960000	26031000	8204600	0	110030	1489900	1560700	12	8	3	0	0	1	2
P50137	TKT_RAT	Transketolase (TK) (EC 2.2.1.1)	11	3	3	0	0	2	2	11	3	3	0	0	2	2	27	9.3	9.1	0	0	6.4	6.4	93468000	4511100	4637600	0	0	621630	603160	15	1	3	0	0	0	0
P50398	GDIA_RAT	Rab GDP dissociation inhibitor alpha (Rab GDI alpha) (Guanosine diphosphate dissociation inhibitor 1) (GDI-1)	13	2	4	0	0	2	3	9	2	2	0	0	2	2	45.2	7.6	14.1	0	0	5.1	9.6	100120000	2728000	3087500	0	0	595630	243760	14	1	0	0	0	0	1
Q5RKI1	IF4A2_RAT	Eukaryotic initiation factor 4A-II (eIF-4A-II) (eIF4A-II) (EC 3.6.4.13) (ATP-dependent RNA helicase eIF4A-2)	6	4	2	2	1	3	3	5	3	2	1	0	2	2	19.4	13	5.7	6.4	3.9	9.8	9.8	68616000	5122700	4869100	187850	0	525920	768430	8	2	1	0	0	0	1
Q66X93	SND1_RAT	Staphylococcal nuclease domain-containing protein 1 (EC 3.1.31.1) (100 kDa coactivator) (SND p102) (p100 co-activator) (p105 coactivator)	19	9	3	0	0	2	4	19	9	3	0	0	2	4	31.8	16.4	6.7	0	0	2.8	6.6	198760000	10241000	2698000	0	0	472320	580920	27	0	2	0	0	1	3
Q6P6V0	G6PI_RAT	Glucose-6-phosphate isomerase (GPI) (EC 5.3.1.9) (Autocrine motility factor) (AMF) (Neuroleukin) (NLK) (Phosphoglucose isomerase) (PGI) (Phosphohexose isomerase) (PHI)	14	6	2	0	0	2	2	14	6	2	0	0	2	2	38.9	18.5	7.9	0	0	5.7	5.4	217000000	10097000	9284200	0	0	307330	487370	27	2	2	0	0	2	0
Q7TPB1	TCPD_RAT	T-complex protein 1 subunit delta (TCP-1-delta) (CCT-delta)	10	3	2	1	0	2	2	10	3	2	1	0	2	2	30.1	7.8	5.2	3	0	5.2	5	102180000	3465000	3292300	193190	0	593040	203520	13	0	1	0	0	2	0
Q920D2	DYR_RAT	Dihydrofolate reductase (EC 1.5.1.3)	10	4	4	1	0	2	2	10	4	4	1	0	2	2	71.1	28.9	33.2	8.6	0	13.9	13.9	146650000	11277000	9193500	167810	0	456690	564430	16	1	0	0	0	1	0
Q9ER34	ACON_RAT	Aconitate hydratase, mitochondrial (Aconitase) (EC 4.2.1.3) (Citrate hydro-lyase)	22	12	8	1	0	6	4	22	12	8	1	0	6	4	40.3	22.4	14.5	2.1	0	11	7.6	337950000	16000000	15970000	86822	0	2158600	1676400	41	7	7	0	0	3	1
P52555	ERP29_RAT	Endoplasmic reticulum resident protein 29 (ERp29) (Endoplasmic reticulum resident protein 31) (ERp31)	7	3	2	0	0	2	1	7	3	2	0	0	2	1	46.5	15	8.1	0	0	8.5	4.6	112930000	2289000	6645100	0	0	558080	302540	10	2	2	0	0	1	1
P25809	KCRU_RAT	Creatine kinase U-type, mitochondrial (EC 2.7.3.2) (Acidic-type mitochondrial creatine kinase) (Mia-CK) (Ubiquitous mitochondrial creatine kinase) (U-MtCK)	8	7	5	0	0	1	2	8	7	5	0	0	1	2	32.3	24.2	15.6	0	0	2.4	8.9	186490000	13277000	8185500	0	0	200620	240600	17	2	1	0	0	0	0
P35571	GPDM_RAT	Glycerol-3-phosphate dehydrogenase, mitochondrial (GPD-M) (GPDH-M) (EC 1.1.5.3)	9	3	3	0	0	1	2	9	3	3	0	0	1	2	19.4	6.2	5.8	0	0	1.8	4.1	78201000	2695700	2818100	0	0	62963	237650	14	0	0	0	0	0	0
P61107	RAB14_RAT	Ras-related protein Rab-14	4	2	3	0	0	0	2	4	2	3	0	0	0	2	27.9	13.5	14	0	0	0	20.9	44806000	2037800	2846300	0	0	0	254700	6	0	0	0	0	0	0
Q00438	PTBP1_RAT	Polypyrimidine tract-binding protein 1 (PTB) (Heterogeneous nuclear ribonucleoprotein I) (hnRNP I) (Pyrimidine-binding protein) (PYBP)	5	3	4	1	1	1	2	5	3	4	1	1	1	2	15.7	8.1	12.1	1.6	1.6	1.6	4.5	62350000	3332500	5786000	157370	251450	295260	542370	11	2	2	0	1	1	1
Q5XI73	GDIR1_RAT	Rho GDP-dissociation inhibitor 1 (Rho GDI 1) (Rho-GDI alpha)	5	4	3	0	1	1	2	5	4	3	0	1	1	2	44.1	39.2	30.9	0	8.3	8.3	24	124110000	10565000	8981100	0	222930	532480	966260	8	3	3	0	0	1	2
Q9WVK7	HCDH_RAT	Hydroxyacyl-coenzyme A dehydrogenase, mitochondrial (HCDH) (EC 1.1.1.35) (Medium and short-chain L-3-hydroxyacyl-coenzyme A dehydrogenase) (Short-chain 3-hydroxyacyl-CoA dehydrogenase)	7	2	5	0	0	1	2	7	2	5	0	0	1	2	43.6	11.5	31.5	0	0	2.9	6.4	88601000	5069100	8667600	0	0	1139000	651620	11	0	4	0	0	0	0
O35077	GPDA_RAT	Glycerol-3-phosphate dehydrogenase [NAD(+)], cytoplasmic (GPD-C) (GPDH-C) (EC 1.1.1.8)	9	2	3	0	0	0	0	9	2	3	0	0	0	0	34.1	8.6	11.2	0	0	0	0	228860000	4261100	8246700	0	0	0	0	17	1	3	0	0	0	0
P00388	NCPR_RAT	NADPH--cytochrome P450 reductase (CPR) (P450R) (EC 1.6.2.4)	6	3	4	0	1	0	1	6	3	4	0	1	0	1	13.3	4.7	8	0	1.6	0	2.1	73583000	3276100	4423500	0	160830	0	265800	8	3	2	0	1	0	0
P07335	KCRB_RAT	Creatine kinase B-type (EC 2.7.3.2) (B-CK) (Creatine kinase B chain) (Creatine phosphokinase M-type) (CPK-B)	9	3	2	0	0	0	0	9	3	2	0	0	0	0	42.3	15.2	11.8	0	0	0	0	95186000	7115900	4460300	0	0	0	0	23	3	3	0	0	0	0
P10536	RAB1B_RAT	Ras-related protein Rab-1B	5	4	2	1	1	2	1	2	2	2	0	0	1	0	31.8	22.4	12.9	5.5	5.5	13.4	5.5	18323000	2389800	2850900	0	0	106580	0	2	2	1	0	0	0	0
P11232	THIO_RAT	Thioredoxin (Trx)	5	3	2	1	1	1	1	5	3	2	1	1	1	1	48.6	34.3	22.9	12.4	12.4	12.4	12.4	197680000	18343000	9714900	990260	879500	1289600	1057000	16	2	1	1	0	1	1
P13697	MAOX_RAT	NADP-dependent malic enzyme (NADP-ME) (EC 1.1.1.40) (Malic enzyme 1)	12	5	6	1	0	1	1	12	5	6	1	0	1	1	37.1	13.6	17.8	3.8	0	3.1	3.1	118640000	6370300	7506200	115760	0	157080	111450	21	2	4	0	0	1	1
P15087	CBPE_RAT	Carboxypeptidase E (CPE) (EC 3.4.17.10) (Carboxypeptidase H) (CPH) (Enkephalin convertase) (Prohormone-processing carboxypeptidase)	10	4	4	1	1	1	1	10	4	4	1	1	1	1	32.4	13	11.3	4.4	2.1	4.4	4.4	77298000	4923700	4550400	166790	274230	219460	481380	10	1	1	0	0	1	1
P19804	NDKB_RAT	Nucleoside diphosphate kinase B (NDK B) (NDP kinase B) (EC 2.7.4.6) (Histidine protein kinase NDKB) (EC 2.7.13.3) (P18)	9	8	3	5	5	5	5	4	2	2	1	1	1	1	69.1	56.6	21.7	40.8	40.8	40.8	40.8	96057000	3698300	15011000	516790	329580	379120	804300	9	1	4	0	0	1	0
P52944	PDLI1_RAT	PDZ and LIM domain protein 1 (C-terminal LIM domain protein 1) (Elfin) (LIM domain protein CLP-36)	5	2	2	1	1	0	0	5	2	2	1	1	0	0	30	14.4	14.4	9.5	9.5	0	0	21948000	17326000	47496000	3923800	1637600	0	0	3	0	2	1	0	0	0
P55260	ANXA4_RAT	Annexin A4 (36 kDa zymogen granule membrane-associated protein) (ZAP36) (Annexin IV) (Annexin-4) (Lipocortin IV)	4	2	2	0	0	0	0	4	2	2	0	0	0	0	17.2	9.7	10	0	0	0	0	35919000	2744700	998260	0	0	0	0	4	0	1	0	0	0	0
P62632	EF1A2_RAT	Elongation factor 1-alpha 2 (EF-1-alpha-2) (Eukaryotic elongation factor 1 A-2) (eEF1A-2) (Statin-S1)	13	8	4	7	7	6	6	5	2	3	0	0	0	0	44.9	28.1	22.7	15.8	15.8	14	14	82743000	3924300	9494400	0	0	0	0	11	2	3	0	0	0	0
P62959	HINT1_RAT	Histidine triad nucleotide-binding protein 1 (EC 3.-.-.-) (17 kDa inhibitor of protein kinase C) (Adenosine 5'-monophosphoramidase) (Protein kinase C inhibitor 1) (Protein kinase C-interacting protein 1) (PKCI-1)	4	3	2	1	1	1	1	4	3	2	1	1	1	1	46.8	46	35.7	11.1	11.1	11.1	11.1	128980000	12272000	9041000	342330	261900	623730	434810	9	2	1	0	0	1	1
P63245	RACK1_RAT	Receptor of activated protein C kinase 1 (Guanine nucleotide-binding protein subunit beta-2-like 1) (Receptor for activated C kinase) (Receptor of activated protein kinase C 1) [Cleaved into: Receptor of activated protein C kinase 1, N-terminally processed]	7	4	3	0	0	1	1	7	4	3	0	0	1	1	40.1	21.1	19.2	0	0	8.5	8.5	153420000	11923000	6272200	0	0	375580	345430	13	1	2	0	0	2	1
P70580	PGRC1_RAT	Membrane-associated progesterone receptor component 1 (mPR) (25-DX) (Acidic 25 kDa protein) (Ventral midline antigen) (VEMA)	4	3	3	1	1	1	2	3	2	2	0	0	0	1	37.9	27.7	27.7	4.6	4.6	4.6	11.8	50128000	2774900	2790600	0	0	0	140700	4	1	2	0	0	0	0
P83868	TEBP_RAT	Prostaglandin E synthase 3 (EC 5.3.99.3) (Cytosolic prostaglandin E2 synthase) (cPGES) (Hsp90 co-chaperone) (Progesterone receptor complex p23) (Telomerase-binding protein p23)	3	2	2	0	0	1	1	3	2	2	0	0	1	1	26.2	18.8	18.8	0	0	10.6	10.6	81522000	4869700	6422100	0	0	199880	251870	4	0	0	0	0	1	0
P97840	LEG9_RAT	Galectin-9 (Gal-9) (36 kDa beta-galactoside-binding lectin) (Urate transporter/channel) (UAT)	3	4	3	0	0	0	0	3	4	3	0	0	0	0	11.3	17.8	10.2	0	0	0	0	34888000	25110000	8284300	0	0	0	0	3	3	3	0	0	0	0
Q4KM73	KCY_RAT	UMP-CMP kinase (EC 2.7.4.14) (Deoxycytidylate kinase) (CK) (dCMP kinase) (Nucleoside-diphosphate kinase) (EC 2.7.4.6) (Uridine monophosphate/cytidine monophosphate kinase) (UMP/CMP kinase) (UMP/CMPK)	8	3	4	0	0	0	1	8	3	4	0	0	0	1	53.6	17.9	24	0	0	0	5.1	53352000	1953300	3427800	0	0	0	135990	7	1	0	0	0	0	1
Q5BJP3	UFM1_RAT	Ubiquitin-fold modifier 1	3	2	3	0	0	1	1	3	2	3	0	0	1	1	58.8	50.6	58.8	0	0	17.6	17.6	49043000	2338300	5403600	0	0	106910	113940	6	1	1	0	0	0	0
Q5XI22	THIC_RAT	Acetyl-CoA acetyltransferase, cytosolic (EC 2.3.1.9) (Cytosolic acetoacetyl-CoA thiolase)	6	3	2	0	0	0	1	6	3	2	0	0	0	1	32.2	14.1	9.1	0	0	0	2.8	91293000	6413100	4752300	0	0	0	49489	11	2	2	0	0	0	0
Q62967	MVD1_RAT	Diphosphomevalonate decarboxylase (EC 4.1.1.33) (Mevalonate (diphospho)decarboxylase) (MDDase) (Mevalonate pyrophosphate decarboxylase)	5	2	3	0	0	0	0	5	2	3	0	0	0	0	26.7	14.2	12.7	0	0	0	0	42057000	2259600	3174700	0	0	0	0	10	0	1	0	0	0	0
Q9WU49	CHSP1_RAT	Calcium-regulated heat stable protein 1 (Calcium-regulated heat-stable protein of 24 kDa) (CRHSP-24)	3	2	2	0	0	1	1	3	2	2	0	0	1	1	51.7	27.2	35.4	0	0	10.9	10.9	33954000	2606200	3162000	0	0	47680	92774	5	0	0	0	0	0	0
D4A3K5	H11_RAT	Histone H1.1 (Histone H1a)	5	5	1	6	6	6	6	4	4	1	5	5	5	5	29	29	9.3	29	29	29	29	175310000	23077000	29145000	27195000	23283000	19686000	15752000	8	5	2	9	9	9	7
O89046	COR1B_RAT	Coronin-1B (Coronin-2)	3	4	1	6	7	8	7	3	4	1	6	7	8	7	13	9.3	2.7	13.4	17.6	20	17.6	16671000	5497700	2183100	10142000	9437600	5892300	6646300	1	2	1	6	6	7	6
P04256	ROA1_RAT	Heterogeneous nuclear ribonucleoprotein A1 (hnRNP A1) (Helix-destabilizing protein) (HDP) (Single-strand RNA-binding protein) (hnRNP core protein A1) [Cleaved into: Heterogeneous nuclear ribonucleoprotein A1, N-terminally processed]	8	6	1	6	8	6	7	8	6	1	6	8	6	7	37.2	25.6	4.7	26.9	32.5	24.7	29.4	84664000	12191000	820880	5273000	4980800	4942200	5502900	12	4	0	10	7	12	10
P05426	RL7_RAT	60S ribosomal protein L7	6	6	1	15	14	14	13	6	6	1	15	14	14	13	29.2	26.2	3.8	38.1	38.1	40.8	38.1	101340000	21886000	1244700	40678000	36689000	22013000	17124000	9	3	1	14	13	12	10
P06302	PTMA_RAT	Prothymosin alpha [Cleaved into: Prothymosin alpha, N-terminally processed; Thymosin alpha]	2	4	0	2	2	5	5	2	4	0	2	2	5	5	21.4	25.9	0	13.4	13.4	34.8	34.8	4395000	1794000	0	132620	155790	1621600	1748700	4	6	0	2	2	9	9
P09895	RL5_RAT	60S ribosomal protein L5	9	6	1	10	8	10	10	9	6	1	10	8	10	10	46.8	27.6	6.1	35.7	29.3	35	36.7	80909000	7928600	1321400	15980000	12954000	8909800	6990700	10	1	0	10	7	7	10
P12001	RL18_RAT	60S ribosomal protein L18	4	5	1	6	6	6	5	4	5	1	6	6	6	5	27.1	30.3	6.9	37.8	37.8	37.8	30.9	57699000	11273000	0	48270000	39339000	19362000	13523000	6	8	2	10	10	9	5
P15178	SYDC_RAT	Aspartate--tRNA ligase, cytoplasmic (EC 6.1.1.12) (Aspartyl-tRNA synthetase) (AspRS)	4	2	1	6	4	6	5	4	2	1	6	4	6	5	7.4	5.2	1.8	13.2	9.8	13.2	9.2	14593000	2463100	1099900	4099500	1864100	2570300	1883500	3	1	0	3	3	1	2
P15205	MAP1B_RAT	Microtubule-associated protein 1B (MAP-1B) (Neuraxin) [Cleaved into: MAP1B heavy chain; MAP1 light chain LC1]	20	3	2	29	26	25	30	19	2	1	28	25	24	29	13.7	2.2	1.5	18.6	17.4	17.9	20.6	87208000	2572900	1525900	23044000	17228000	11875000	13802000	18	0	0	21	24	20	24
P15865	H14_RAT	Histone H1.4 (H1d)	5	3	0	5	5	5	5	4	2	0	4	4	4	4	22.4	16.9	0	22.4	22.4	22.4	22.4	95804000	3870600	0	21964000	19781000	15813000	15184000	4	1	0	3	3	5	4
P17077	RL9_RAT	60S ribosomal protein L9	6	2	0	8	7	3	4	6	2	0	8	7	3	4	40.1	15.6	0	52.6	45.3	15.1	25	17256000	2423700	0	5284500	3981500	1269600	1803300	6	0	0	7	4	2	3
P18445	RL27A_RAT	60S ribosomal protein L27a	3	2	1	4	4	3	4	3	2	1	4	4	3	4	22.3	15.5	7.4	27.7	27.7	22.3	27.7	53752000	6705600	2604200	13369000	6111200	3832300	6847300	3	2	1	4	4	3	4
P21533	RL6_RAT	60S ribosomal protein L6 (Neoplasm-related protein C140)	5	4	0	14	13	12	12	5	4	0	14	13	12	12	20.8	12.1	0	35.2	32.6	32.6	32.6	34416000	9076600	0	32253000	28047000	18849000	17838000	4	5	0	21	17	19	18
P24050	RS5_RAT	40S ribosomal protein S5 [Cleaved into: 40S ribosomal protein S5, N-terminally processed]	2	2	0	3	3	2	3	2	2	0	3	3	2	3	14.7	14.7	0	18.6	18.6	12.3	18.6	38827000	3617800	0	1917600	987150	704170	1055000	2	1	0	1	1	1	1
P30009	MARCS_RAT	Myristoylated alanine-rich C-kinase substrate (MARCKS) (Protein kinase C substrate 80 kDa protein)	4	6	0	2	3	4	3	4	6	0	2	3	4	3	20.1	28.8	0	11	18.1	23.6	17.5	50808000	4996000	0	108410	556690	1140100	850810	7	5	0	2	0	5	3
P31399	ATP5H_RAT	ATP synthase subunit d, mitochondrial (ATPase subunit d) (ATP synthase peripheral stalk subunit d)	4	2	1	2	3	2	3	4	2	1	2	3	2	3	26.7	15.5	8.1	11.8	19.9	11.8	19.9	31638000	2150900	1172300	483130	732150	626020	768710	5	0	0	1	1	1	2
P35427	RL13A_RAT	60S ribosomal protein L13a	3	3	0	7	7	7	7	3	3	0	7	7	7	7	16.3	13.3	0	33.5	33.5	33.5	33.5	44097000	12100000	0	22923000	20272000	11567000	10594000	3	0	0	6	6	6	7
P45592	COF1_RAT	Cofilin-1 (Cofilin, non-muscle isoform)	10	4	1	3	4	4	3	10	4	1	3	4	4	3	65.1	39.2	16.9	30.7	39.2	32.5	22.3	601430000	33046000	9167300	2160300	2618600	4145800	3983800	21	5	5	1	1	3	3
P61354	RL27_RAT	60S ribosomal protein L27	5	2	1	5	5	5	4	5	2	1	5	5	5	4	38.2	12.5	6.6	38.2	38.2	38.2	36	65757000	5894600	3123200	16688000	16054000	8831600	7478900	7	0	0	5	6	5	4
P61983	1433G_RAT	14-3-3 protein gamma [Cleaved into: 14-3-3 protein gamma, N-terminally processed]	4	7	2	8	7	9	7	2	3	1	4	4	4	3	19	28.7	11.7	36.4	32	39.7	28.7	33599000	2456700	3266800	2419800	2393300	1983200	1718100	4	3	2	8	4	5	6
P62246	RS15A_RAT	40S ribosomal protein S15a	3	2	1	3	2	2	3	3	2	1	3	2	2	3	23.8	17.7	6.9	23.8	17.7	17.7	24.6	38887000	2013100	0	4462300	1941200	475010	1576300	2	1	1	3	2	2	2
P62634	CNBP_RAT	Cellular nucleic acid-binding protein (CNBP) (Zinc finger protein 9)	3	3	1	4	4	5	5	3	3	1	4	4	5	5	23.7	24.3	8.5	28.2	28.2	36.7	36.7	11090000	2202800	589590	1487900	1071600	1690000	1450100	5	2	0	4	4	7	3
P62718	RL18A_RAT	60S ribosomal protein L18a	3	2	1	8	8	8	8	3	2	1	8	8	8	8	16.5	9.7	5.1	43.8	43.8	43.8	43.8	18234000	2120800	1175100	18307000	15650000	11027000	9005200	2	1	0	9	10	9	6
P62752	RL23A_RAT	60S ribosomal protein L23a	4	2	0	7	6	7	7	4	2	0	7	6	7	7	18.6	15.4	0	34.6	34	34	34.6	20029000	9296800	0	12924000	10763000	7944200	7698700	2	1	0	5	4	6	7
P62755	RS6_RAT	40S ribosomal protein S6	3	3	1	6	6	5	5	3	3	1	6	6	5	5	15.7	14.1	4.8	29.7	29.7	22.9	22.9	47334000	6149600	1958400	18772000	16074000	9969200	9150100	5	2	0	5	4	6	7
P62832	RL23_RAT	60S ribosomal protein L23	3	2	0	5	5	5	5	3	2	0	5	5	5	5	30.7	20	0	44.3	44.3	43.6	44.3	74129000	6644500	0	13953000	6863500	5280500	4316300	3	1	0	4	4	6	5
P62850	RS24_RAT	40S ribosomal protein S24	4	3	0	5	5	5	5	4	3	0	5	5	5	5	29.3	20.3	0	35.3	35.3	35.3	35.3	12071000	3414000	0	5685400	3731700	2412700	1771300	4	1	0	3	6	5	4
P62853	RS25_RAT	40S ribosomal protein S25	3	2	1	4	4	4	4	3	2	1	4	4	4	4	16	14.4	7.2	28	28	28	28	43765000	2624900	3712100	5265700	4721400	2883400	3223600	2	0	1	2	2	3	3
P62890	RL30_RAT	60S ribosomal protein L30	4	2	1	3	3	3	3	4	2	1	3	3	3	3	51.3	27	10.4	33.9	33.9	33.9	33.9	76527000	7364500	2048400	11686000	10580000	5136400	5354000	7	2	0	3	3	2	3
P62912	RL32_RAT	60S ribosomal protein L32	2	2	0	3	3	2	3	2	2	0	3	3	2	3	17	14.8	0	24.4	24.4	17	24.4	29964000	2168500	0	11303000	8687100	5264700	4035000	2	1	0	3	2	1	1
P62914	RL11_RAT	60S ribosomal protein L11	2	2	1	4	5	5	5	2	2	1	4	5	5	5	12.9	14.6	7.9	24.2	28.1	28.1	28.1	50877000	828750	5423700	11473000	13174000	6834500	6277600	2	2	1	6	6	5	6
P62961	YBOX1_RAT	Y-box-binding protein 1 (YB-1) (Enhancer factor I subunit A) (EFI-A) (Nuclease-sensitive element-binding protein 1) (Y-box transcription factor)	8	10	1	11	10	10	13	6	8	0	7	6	8	9	63	63.4	5.3	54	50	59.3	69.9	95581000	11686000	0	11004000	11029000	12826000	12609000	18	10	0	12	10	11	6
P63036	DNJA1_RAT	DnaJ homolog subfamily A member 1 (DnaJ-like protein 1) (Heat shock protein J2) (HSJ-2)	5	2	0	5	5	5	5	5	2	0	5	5	5	5	18.4	7.1	0	16.1	17.6	16.1	16.1	35040000	2779100	0	2713200	2762500	2013000	1808000	4	2	0	2	5	3	3
P63159	HMGB1_RAT	High mobility group protein B1 (Amphoterin) (Heparin-binding protein p30) (High mobility group protein 1) (HMG-1)	8	3	2	2	2	5	5	7	3	1	2	2	5	4	35.3	20.5	13	13.5	13.5	21.9	27.4	225620000	12506000	5457700	1057900	878750	2418600	2123600	11	2	1	0	0	1	3
P63174	RL38_RAT	60S ribosomal protein L38	2	3	1	3	3	2	3	2	3	1	3	3	2	3	32.9	32.9	18.6	32.9	32.9	18.6	32.9	23719000	6797400	2138900	3123200	2056200	860660	1537700	1	1	1	1	0	1	3
P85515	ACTZ_RAT	Alpha-centractin (Centractin)	3	2	1	4	3	3	3	3	2	1	4	3	3	3	17.6	8.5	5.9	14.6	10.4	10.4	10.4	21106000	2830100	2552700	1703100	896990	745230	879700	6	0	1	4	4	2	3
Q05175	BASP1_RAT	Brain acid soluble protein 1 (22 kDa neuronal tissue-enriched acidic protein) (Neuronal axonal membrane protein NAP-22)	3	3	0	3	2	3	3	3	3	0	3	2	3	3	20	25.9	0	22.3	16.8	22.3	22.3	8620900	1055400	0	294530	308000	559280	498270	5	3	0	2	1	2	3
Q10758	K2C8_RAT	Keratin, type II cytoskeletal 8 (Cytokeratin endo A) (Cytokeratin-8) (CK-8) (Keratin-8) (K8) (Type-II keratin Kb8)	6	7	1	13	12	13	13	4	2	1	7	5	5	6	14.1	12.8	2.7	23.8	19.7	21.5	21.3	29539000	4442000	1597200	2272300	1642200	924330	1362000	6	2	0	1	4	1	4
Q32PX2	AIMP2_RAT	Aminoacyl tRNA synthase complex-interacting multifunctional protein 2 (Multisynthase complex auxiliary component p38) (Protein JTV-1)	3	2	1	2	3	3	4	3	2	1	2	3	3	4	11.9	9.1	5.3	10	15.3	15	20.3	7336700	1790300	2123100	755130	1286400	710340	1069100	2	1	0	3	2	2	2
Q4FZT9	PSMD2_RAT	26S proteasome non-ATPase regulatory subunit 2	7	2	1	5	5	4	5	7	2	1	5	5	4	5	9.4	4	1.7	6.9	6.2	6.9	6.9	19587000	1358300	530960	2076800	1812300	1388500	1351400	7	1	0	4	5	6	6
Q63347	PRS7_RAT	26S proteasome regulatory subunit 7 (26S proteasome AAA-ATPase subunit RPT1) (Proteasome 26S subunit ATPase 2) (Protein MSS1)	6	2	1	3	4	4	5	6	2	1	3	4	4	5	20.1	5.5	2.5	6.9	9.9	9.9	11.8	22358000	2091000	1402300	662390	615660	813780	1923900	5	1	0	1	2	1	2
Q63610	TPM3_RAT	Tropomyosin alpha-3 chain (Gamma-tropomyosin) (Tropomyosin-3) (Tropomyosin-5)	8	9	1	11	11	11	11	6	7	0	8	8	8	8	29	28.2	4	36.3	36.3	36.3	36.3	71070000	15717000	0	14517000	14465000	10985000	10635000	8	3	0	7	7	8	6
Q64119	MYL6_RAT	Myosin light polypeptide 6 (17 kDa myosin light chain) (LC17) (Myosin light chain 3) (MLC-3) (Myosin light chain alkali 3) (Myosin light chain A3) (Smooth muscle and nonmuscle myosin light chain alkali 6)	6	6	2	8	8	8	8	5	5	1	7	7	7	7	47.7	45	13.2	55.6	55.6	55.6	55.6	61042000	18006000	1068600	10200000	9055700	8560100	7477100	6	4	1	8	8	8	7
Q68FQ0	TCPE_RAT	T-complex protein 1 subunit epsilon (TCP-1-epsilon) (CCT-epsilon)	11	3	1	2	2	3	4	11	3	1	2	2	3	4	34	6.8	2.6	5.7	5.7	6.3	7.8	89542000	3114100	1735000	363220	408010	337640	482620	19	0	0	0	0	1	1
Q6MG49	BAG6_RAT	Large proline-rich protein BAG6 (BCL2-associated athanogene 6) (HLA-B-associated transcript 3)	2	2	0	3	2	2	3	2	2	0	3	2	2	3	3.8	1.9	0	4.6	3.7	3.7	4.8	14416000	2040000	0	3024000	770080	641860	585610	3	0	0	2	1	3	0
Q6P9T8	TBB4B_RAT	Tubulin beta-4B chain (Tubulin beta-2C chain)	22	20	15	22	21	20	20	4	4	1	3	3	3	3	69.9	60.2	52.4	60.9	57.1	56.9	57.1	257800000	34411000	3296700	25470000	25444000	17289000	16973000	5	4	0	5	5	6	8
Q794E4	HNRPF_RAT	Heterogeneous nuclear ribonucleoprotein F (hnRNP F) [Cleaved into: Heterogeneous nuclear ribonucleoprotein F, N-terminally processed]	4	2	0	6	5	4	3	3	2	0	5	4	3	2	16.9	8.2	0	22.7	18.1	14	12	19552000	1850700	0	3632700	2391000	1874000	1206600	3	0	0	1	2	2	2
O88989	MDHC_RAT	Malate dehydrogenase, cytoplasmic (EC 1.1.1.37) (Cytosolic malate dehydrogenase)	5	3	1	2	1	4	4	5	3	1	2	1	4	4	21.6	14.1	3.6	9	6	17.7	17.7	107120000	8297300	5410800	529190	225760	1552000	1532000	4	0	0	0	0	3	3
Q5BJY9	K1C18_RAT	Keratin, type I cytoskeletal 18 (Cytokeratin-18) (CK-18) (Keratin-18) (K18)	7	4	0	4	3	4	5	7	4	0	2	1	2	3	27.2	15.4	0	9.7	8	10.6	11.1	33709000	3487700	0	317870	536490	182690	383660	7	0	0	0	0	0	1
P51635	AK1A1_RAT	Aldo-keto reductase family 1 member A1 (EC 1.1.1.2) (EC 1.1.1.33) (EC 1.1.1.372) (EC 1.1.1.54) (3-DG-reducing enzyme) (Alcohol dehydrogenase [NADP(+)]) (Aldehyde reductase) (Glucuronate reductase) (EC 1.1.1.19) (Glucuronolactone reductase) (EC 1.1.1.20)	7	4	0	2	1	1	2	7	4	0	2	1	1	2	30.5	16.6	0	9.8	4	3.1	8.9	109190000	7818800	0	797700	325240	128710	441770	11	0	0	0	0	0	0
P62828	RAN_RAT	GTP-binding nuclear protein Ran (GTPase Ran) (Ras-like protein TC4) (Ras-related nuclear protein)	4	2	0	1	2	3	3	4	2	0	1	2	3	3	22.2	11.1	0	6	11.1	14.8	14.8	94562000	3634000	0	291340	466490	793880	436430	10	2	0	0	0	1	2
P84079	ARF1_RAT	ADP-ribosylation factor 1	6	4	0	2	3	3	3	4	3	0	1	2	2	2	37.6	22.1	0	9.4	17.1	17.7	17.7	32815000	4653900	0	372440	439320	859180	853880	3	0	0	0	1	0	0
Q6AYH5	DCTN2_RAT	Dynactin subunit 2	3	2	1	1	2	1	3	3	2	1	1	2	1	3	11.9	8.2	3.5	4.7	8.2	4.7	11.7	7588900	1767700	881270	368830	367390	126780	409680	3	0	0	1	0	0	1
P13668	STMN1_RAT	Stathmin (Leukemia-associated phosphoprotein p18) (Metablastin) (Oncoprotein 18) (Op18) (Phosphoprotein p19) (pp19) (Pr22 protein) (Prosolin) (pp17)	2	2	0	0	0	2	2	2	2	0	0	0	2	2	18.1	18.1	0	0	0	15.4	15.4	13729000	1416500	0	0	0	366900	361820	2	0	0	0	0	1	2
P55053	FABP5_RAT	Fatty acid-binding protein 5 (Cutaneous fatty acid-binding protein) (C-FABP) (DA11) (Epidermal-type fatty acid-binding protein) (E-FABP) (Fatty acid-binding protein, epidermal)	7	5	1	0	0	4	5	7	5	1	0	0	4	5	63	39.3	6.7	0	0	28.9	35.6	334520000	20270000	4121400	0	0	983900	1140000	15	3	1	0	0	1	1
Q6AYD3	PA2G4_RAT	Proliferation-associated protein 2G4	10	2	1	1	1	2	2	10	2	1	1	1	2	2	33.5	6.3	3.3	2	2	6.3	7.4	138760000	396890000	2752900	2199600	1894200	2759400	324220	18	1	1	0	0	0	0
Q6MG61	CLIC1_RAT	Chloride intracellular channel protein 1	7	5	1	0	1	2	3	7	5	1	0	1	2	3	45.2	32	7.5	0	7.5	8.3	15.8	100020000	7657500	5237000	0	112080	487520	643080	8	1	1	0	0	1	2
Q6NYB7	RAB1A_RAT	Ras-related protein Rab-1A	5	4	1	2	2	2	3	2	2	1	1	1	1	2	34.6	21	7.8	9.3	13.2	13.2	17.1	62045000	3265100	4363800	390950	308320	202150	887050	5	0	1	0	0	1	2
O35760	IDI1_RAT	Isopentenyl-diphosphate Delta-isomerase 1 (EC 5.3.3.2) (Isopentenyl pyrophosphate isomerase 1) (IPP isomerase 1) (IPPI1)	3	2	0	0	0	0	0	3	2	0	0	0	0	0	14.5	9.3	0	0	0	0	0	14571000	2823600	0	0	0	0	0	2	0	0	0	0	0	0
O35796	C1QBP_RAT	Complement component 1 Q subcomponent-binding protein, mitochondrial (GC1q-R protein) (Glycoprotein gC1qBP) (C1qBP)	2	2	1	0	0	0	0	2	2	1	0	0	0	0	12.2	12.2	5	0	0	0	0	37484000	2929600	1014900	0	0	0	0	3	2	0	0	0	0	0
P10888	COX41_RAT	Cytochrome c oxidase subunit 4 isoform 1, mitochondrial (Cytochrome c oxidase polypeptide IV) (Cytochrome c oxidase subunit IV isoform 1) (COX IV-1)	2	2	0	0	1	1	0	2	2	0	0	1	1	0	13.6	13.6	0	0	6.5	7.1	0	23616000	2535900	0	0	79016	293950	0	3	0	0	0	0	1	0
P11240	COX5A_RAT	Cytochrome c oxidase subunit 5A, mitochondrial (Cytochrome c oxidase polypeptide Va)	3	2	0	0	0	0	1	3	2	0	0	0	0	1	41.8	21.2	0	0	0	0	10.3	15248000	1776600	0	0	0	0	138450	5	1	0	0	0	0	0
P22734	COMT_RAT	Catechol O-methyltransferase (EC 2.1.1.6)	4	2	1	0	0	0	0	4	2	1	0	0	0	0	25	15.5	6.1	0	0	0	0	26529000	2089500	1124200	0	0	0	0	4	0	0	0	0	0	0
P26772	CH10_RAT	10 kDa heat shock protein, mitochondrial (Hsp10) (10 kDa chaperonin) (Chaperonin 10) (CPN10)	2	3	1	1	1	1	1	2	3	1	1	1	1	1	18.6	28.4	6.9	9.8	9.8	9.8	9.8	57029000	4479400	4376300	224820	210800	382360	373420	4	1	1	1	0	1	0
P81155	VDAC2_RAT	Voltage-dependent anion-selective channel protein 2 (VDAC-2) (B36-VDAC) (Outer mitochondrial membrane protein porin 2)	5	3	1	0	1	0	1	4	2	0	0	1	0	1	27.1	18	3.4	0	6.8	0	6.8	34014000	1997100	0	0	271260	0	148500	6	0	0	0	0	0	0
P97536	CAND1_RAT	Cullin-associated NEDD8-dissociated protein 1 (Cullin-associated and neddylation-dissociated protein 1) (TBP-interacting protein of 120 kDa A) (TBP-interacting protein 120A) (p120 CAND1)	10	2	1	0	0	0	0	10	2	1	0	0	0	0	11	2.2	1.1	0	0	0	0	34566000	1389300	806400	0	0	0	0	12	0	0	0	0	0	0
Q5I0G4	GARS_RAT	Glycine--tRNA ligase (EC 6.1.1.14) (Diadenosine tetraphosphate synthetase) (Ap4A synthetase) (EC 2.7.7.-) (Glycyl-tRNA synthetase) (GlyRS) (Glycyl-tRNA synthetase 1)	10	4	1	1	0	1	1	10	4	1	1	0	1	1	22	8.6	2	1.6	0	1.6	1.6	91564000	3305100	622330	14570	0	53097	72435	10	0	0	0	0	1	1
Q5U2Q3	CK054_RAT	Ester hydrolase C11orf54 homolog (EC 3.1.-.-)	5	2	1	0	0	0	0	5	2	1	0	0	0	0	22.5	7.9	5.1	0	0	0	0	37224000	1110700	571220	0	0	0	0	7	0	0	0	0	0	0
Q62636	RAP1B_RAT	Ras-related protein Rap-1b (GTP-binding protein smg p21B)	3	2	0	0	1	1	1	3	2	0	0	0	0	0	19.6	14.1	0	0	3.8	3.8	3.8	35872000	1458500	0	0	0	0	0	3	0	0	0	0	0	0
Q63009	ANM1_RAT	Protein arginine N-methyltransferase 1 (EC 2.1.1.319) (Histone-arginine N-methyltransferase PRMT1)	5	2	1	0	0	0	0	5	2	1	0	0	0	0	25.2	13	8.8	0	0	0	0	53030000	1938900	1502700	0	0	0	0	6	0	0	0	0	0	0
Q9EQS0	TALDO_RAT	Transaldolase (EC 2.2.1.2)	6	2	0	1	1	1	1	6	2	0	1	1	1	1	19.6	7.1	0	3.6	3.6	2.1	3.6	92159000	4029500	0	183450	160120	97104	238180	14	0	0	0	0	0	0
Q9EQX9	UBE2N_RAT	Ubiquitin-conjugating enzyme E2 N (EC 2.3.2.23) (Bendless-like ubiquitin-conjugating enzyme) (E2 ubiquitin-conjugating enzyme N) (Ubiquitin carrier protein N) (Ubiquitin-protein ligase N)	4	2	1	0	0	1	1	4	2	1	0	0	1	1	42.8	11.2	13.2	0	0	6.6	6.6	44767000	2794500	1172500	0	0	212780	161530	3	1	0	0	0	0	0
Q9JJ19	NHRF1_RAT	Na(+)/H(+) exchange regulatory cofactor NHE-RF1 (NHERF-1) (Ezrin-radixin-moesin-binding phosphoprotein 50) (EBP50) (Regulatory cofactor of Na(+)/H(+) exchanger) (Sodium-hydrogen exchanger regulatory factor 1) (Solute carrier family 9 isoform A3 regulatory factor 1)	6	2	0	1	0	1	1	6	2	0	1	0	1	1	26.4	8.7	0	3.7	0	3.7	3.7	71502000	4338900	0	14752	0	27586	30630	6	1	0	0	0	3	2
Q9JJ54	HNRPD_RAT	Heterogeneous nuclear ribonucleoprotein D0 (hnRNP D0) (AU-rich element RNA-binding protein 1)	3	2	1	0	1	1	1	3	2	1	0	1	1	1	9.1	9.1	4	0	4	4	4	28094000	1230700	1514100	0	454620	328650	292770	3	1	0	0	1	1	1
F1LMZ8	PSD11_RAT	26S proteasome non-ATPase regulatory subunit 11 (26S proteasome regulatory subunit RPN6)	5	1	2	3	2	2	3	5	1	2	3	2	2	3	14	2.4	5.5	8.3	5.9	6.6	9	30545000	2136100	2824500	2342200	729610	323510	656930	10	0	2	0	0	1	1
P04644	RS17_RAT	40S ribosomal protein S17	3	0	3	2	2	2	2	3	0	3	2	2	2	2	40.7	0	40.7	24.4	24.4	15.6	15.6	42372000	0	2843100	733540	681780	34800000	34972000	7	0	0	2	1	3	3
P62083	RS7_RAT	40S ribosomal protein S7 (S8)	5	1	2	2	4	2	2	5	1	2	2	4	2	2	39.2	11.3	17.5	14.9	26.8	9.8	9.8	92910000	14706	3638800	1220600	934790	293180	330060	9	0	3	2	5	0	0
P63326	RS10_RAT	40S ribosomal protein S10	3	1	2	4	4	2	3	3	1	2	4	4	2	3	23.6	9.1	14.5	32.1	32.1	13.9	23	31006000	1074100	3353200	4082200	2016500	799610	778040	8	0	1	4	2	2	3
Q62667	MVP_RAT	Major vault protein (MVP)	5	1	3	13	15	8	10	5	1	3	13	15	8	10	9.2	2	6.2	24.5	27.4	13.2	17.3	8042700	339940	2759600	7186500	6975600	2723700	2991500	2	0	2	9	8	4	7
Q9JMJ4	PRP19_RAT	Pre-mRNA-processing factor 19 (EC 2.3.2.27) (Neuronal differentiation-related gene protein) (PRP19/PSO4 homolog) (RING-type E3 ubiquitin transferase PRP19)	5	1	2	3	2	3	3	5	1	2	3	2	3	3	19.4	4.8	7.9	12.7	7.9	12.7	12.7	45959000	1321100	3688600	2183300	921940	697570	769920	7	0	0	1	0	1	1
P05712	RAB2A_RAT	Ras-related protein Rab-2A	5	1	2	2	2	2	1	5	1	2	2	2	2	1	30.2	7.5	14.2	13.2	13.2	13.2	6.6	73451000	2318000	3054900	1048500	473320	356530	164530	7	1	0	0	0	0	0
P67779	PHB_RAT	Prohibitin	8	1	3	3	3	1	2	8	1	3	3	3	1	2	39.3	4	15.8	15.8	15.8	4.4	8.5	78820000	743930	4690400	562540	591950	0	465040	11	0	1	0	1	1	1
Q63081	PDIA6_RAT	Protein disulfide-isomerase A6 (EC 5.3.4.1) (Calcium-binding protein 1) (CaBP1) (Protein disulfide isomerase P5) (Thioredoxin domain-containing protein 7)	6	1	3	1	0	3	2	6	1	3	1	0	3	2	19.3	3.4	10.5	3.9	0	10	7	56691000	2611400	5018300	270590	0	317710	324440	6	1	2	0	0	1	2
P35213	1433B_RAT	14-3-3 protein beta/alpha (Prepronerve growth factor RNH-1) (Protein kinase C inhibitor protein 1) (KCIP-1) [Cleaved into: 14-3-3 protein beta/alpha, N-terminally processed]	7	4	3	4	4	7	4	5	1	2	0	0	2	0	40.7	16.7	19.9	14.6	14.2	31.3	14.6	48130000	1900000	928220	0	0	319290	0	10	2	1	0	0	2	0
Q08163	CAP1_RAT	Adenylyl cyclase-associated protein 1 (CAP 1)	9	1	2	1	0	1	2	9	1	2	1	0	1	2	40.3	3.8	7.6	3.8	0	3.8	8	102380000	2443400	6579100	236580	0	129820	409720	19	0	0	0	0	0	1
O35509	RB11B_RAT	Ras-related protein Rab-11B	4	0	2	1	0	1	1	4	0	2	1	0	1	1	23.4	0	13.3	4.1	0	4.1	4.1	19907000	0	1473900	316320	0	308190	87987	4	0	0	0	0	1	0
O55096	DPP3_RAT	Dipeptidyl peptidase 3 (EC 3.4.14.4) (Dipeptidyl aminopeptidase III) (Dipeptidyl arylamidase III) (Dipeptidyl peptidase III) (DPP III) (Enkephalinase B)	3	0	2	0	0	0	0	3	0	2	0	0	0	0	8	0	5.6	0	0	0	0	15749000	0	38215000	0	0	0	0	3	0	1	0	0	0	0
O88767	PARK7_RAT	Parkinson disease protein 7 homolog (Contraception-associated protein 1) (Protein CAP1) (Fertility protein SP22) (Maillard deglycase) (Parkinsonism-associated deglycase) (Protein DJ-1) (DJ-1) (Protein/nucleic acid deglycase DJ-1) (EC 3.1.2.-) (EC 3.5.1.-) (EC 3.5.1.124)	5	1	2	0	0	0	0	5	1	2	0	0	0	0	48.1	14.3	18	0	0	0	0	44463000	2648600	1789600	0	0	0	0	6	2	0	0	0	0	0
O89049	TRXR1_RAT	Thioredoxin reductase 1, cytoplasmic (TR) (EC 1.8.1.9) (NADPH-dependent thioredoxin reductase) (Thioredoxin reductase TR1)	5	1	2	1	0	0	1	5	1	2	1	0	0	1	21.2	4.6	7.6	4.8	0	0	3	30203000	898800	1935500	189900	0	0	29535	9	0	0	0	0	0	0
P07943	ALDR_RAT	Aldo-keto reductase family 1 member B1 (EC 1.1.1.21) (EC 1.1.1.300) (EC 1.1.1.372) (EC 1.1.1.54) (Aldehyde reductase) (Aldose reductase) (AR)	3	1	2	0	0	0	0	3	1	2	0	0	0	0	16.8	4.4	13.9	0	0	0	0	10262000	696180	1767700	0	0	0	0	3	0	0	0	0	0	0
P10760	SAHH_RAT	Adenosylhomocysteinase (AdoHcyase) (EC 3.3.1.1) (S-adenosyl-L-homocysteine hydrolase)	9	0	2	0	0	0	0	9	0	2	0	0	0	0	27.5	0	4.9	0	0	0	0	56210000	0	2736900	0	0	0	0	12	0	1	0	0	0	0
P31977	EZRI_RAT	Ezrin (Cytovillin) (Villin-2) (p81)	4	1	2	0	0	0	0	4	1	2	0	0	0	0	7.8	1.5	3.8	0	0	0	0	17207000	411170	1602100	0	0	0	0	4	0	0	0	0	0	0
P50399	GDIB_RAT	Rab GDP dissociation inhibitor beta (Rab GDI beta) (GDI-3) (Guanosine diphosphate dissociation inhibitor 2) (GDI-2)	12	1	4	0	0	1	2	8	1	2	0	0	1	1	38.7	2.5	14.4	0	0	2.5	4.7	74508000	1378100	4537900	0	0	83707	51487	12	1	1	0	0	1	1
P50475	SYAC_RAT	Alanine--tRNA ligase, cytoplasmic (EC 6.1.1.7) (Alanyl-tRNA synthetase) (AlaRS)	10	1	2	1	0	0	0	10	1	2	1	0	0	0	16	3.5	4.8	3.5	0	0	0	31661000	5243600	3960300	793040	0	0	0	11	1	2	1	0	0	0
P56574	IDHP_RAT	Isocitrate dehydrogenase [NADP], mitochondrial (IDH) (EC 1.1.1.42) (ICD-M) (IDP) (NADP(+)-specific ICDH) (Oxalosuccinate decarboxylase)	6	0	2	0	0	0	0	5	0	2	0	0	0	0	15	0	5.3	0	0	0	0	24367000	0	1935500	0	0	0	0	7	0	0	0	0	0	0
P62815	VATB2_RAT	V-type proton ATPase subunit B, brain isoform (V-ATPase subunit B 2) (Endomembrane proton pump 58 kDa subunit) (Vacuolar proton pump subunit B 2)	8	1	3	1	0	0	1	8	1	3	1	0	0	1	22.3	3.9	10	7.2	0	0	3.9	44258000	2261200	4908100	1753900	0	0	112370	11	0	1	1	0	0	0
P63331	PP2AA_RAT	Serine/threonine-protein phosphatase 2A catalytic subunit alpha isoform (PP2A-alpha) (EC 3.1.3.16)	4	1	2	1	0	1	1	4	1	2	1	0	1	1	20.4	3.6	7.8	3.6	0	3.6	3.6	18806000	1310800	1911900	217420	0	100340	107020	3	0	0	0	0	0	0
Q63598	PLST_RAT	Plastin-3 (T-plastin)	3	1	2	0	0	0	0	3	1	2	0	0	0	0	7	1.7	4.3	0	0	0	0	11285000	1999400	2303900	0	0	0	0	3	0	1	0	0	0	0
Q8R4A1	ERO1A_RAT	ERO1-like protein alpha (ERO1-L) (ERO1-L-alpha) (EC 1.8.4.-) (Endoplasmic reticulum oxidoreductase alpha) (Endoplasmic reticulum oxidoreductin-1-like protein) (Global ischemia-induced protein 11) (Oxidoreductin-1-L-alpha)	5	1	2	0	0	0	0	5	1	2	0	0	0	0	18.1	2.4	5	0	0	0	0	27343000	423310	1860100	0	0	0	0	6	0	0	0	0	0	0
Q9JMI1	AACS_RAT	Acetoacetyl-CoA synthetase (EC 6.2.1.16)	3	0	2	0	0	0	0	3	0	2	0	0	0	0	6.8	0	3.4	0	0	0	0	15679000	0	1323800	0	0	0	0	4	0	0	0	0	0	0
A9UMV8	H2AJ_RAT	Histone H2A.J (H2a/j)	2	1	1	2	2	2	2	2	1	1	2	2	2	2	21.7	7	14.7	21.7	21.7	21.7	21.7	57757000	5751400	4427100	6472800	5529800	3145400	2746800	5	0	2	2	2	3	4
B0BN93	PSD13_RAT	26S proteasome non-ATPase regulatory subunit 13 (26S proteasome regulatory subunit RPN9) (26S proteasome regulatory subunit S11) (26S proteasome regulatory subunit p40.5)	2	0	0	2	2	2	2	2	0	0	2	2	2	2	10.4	0	0	4.8	4.8	4.8	4.8	5667500	0	0	618340	500340	418070	414180	2	0	0	1	0	1	0
F1LQ48	HNRPL_RAT	Heterogeneous nuclear ribonucleoprotein L (hnRNP L)	7	1	1	7	7	7	6	7	1	1	7	7	7	6	21.5	2.1	2.1	19.4	19.3	19.4	17.3	17150000	435490	575210	3239700	2779000	1625100	1364200	10	0	0	12	7	8	7
O35783	CALU_RAT	Calumenin (CBP-50) (Crocalbin)	3	0	0	4	4	5	5	3	0	0	4	4	5	5	19.7	0	0	16.5	16.5	21.6	21.6	14896000	0	0	2509400	2914200	2452900	2329700	4	0	0	2	3	3	2
O35821	MBB1A_RAT	Myb-binding protein 1A (PAR-interacting protein) (PIP)	12	0	1	12	11	12	13	12	0	1	12	11	12	13	12.2	0	0.7	11.8	11.7	12.4	13.4	35341000	0	995850	4331700	4286100	2896500	3615300	8	0	0	12	11	8	8
P01322	INS1_RAT	Insulin-1 [Cleaved into: Insulin-1 B chain; Insulin-1 A chain]	4	1	1	4	4	3	4	4	1	1	4	4	3	4	51.8	6.4	27.3	70	70	50.9	70	51728000	3427600	4060600	15202000	13019000	7893500	8430900	8	1	1	6	5	5	5
P09456	KAP0_RAT	cAMP-dependent protein kinase type I-alpha regulatory subunit [Cleaved into: cAMP-dependent protein kinase type I-alpha regulatory subunit, N-terminally processed]	5	2	1	5	5	4	4	4	1	1	4	4	3	3	17.6	7.6	4.5	17.6	17.6	12.9	12.9	28303000	2277100	1877500	2768800	1933300	959730	1145000	5	0	0	1	1	1	2
P0C6C0	SPKAP_RAT	A-kinase anchor protein SPHKAP (SPHK1-interactor and AKAP domain-containing protein) (Sphingosine kinase type 1-interacting protein)	2	0	0	5	4	8	8	2	0	0	5	4	8	8	1.8	0	0	4	3.1	6.2	6.2	6083700	0	0	1578000	1405100	1616100	1133700	1	0	0	6	2	7	6
P13471	RS14_RAT	40S ribosomal protein S14	2	1	0	3	3	3	3	2	1	0	3	3	3	3	23.2	13.9	0	29.8	29.8	29.8	29.8	16612000	1507800	0	8552600	7667900	5037200	5269500	3	1	0	2	1	3	2
P16036	MPCP_RAT	Phosphate carrier protein, mitochondrial (Phosphate transport protein) (PTP) (Solute carrier family 25 member 3)	6	1	1	6	4	3	3	6	1	1	6	4	3	3	19.4	3.1	3.1	15.4	10.4	8.1	8.1	58689000	1078600	1186000	3138500	2363600	1953200	2160600	6	1	1	1	1	1	1
P16086	SPTN1_RAT	Spectrin alpha chain, non-erythrocytic 1 (Alpha-II spectrin) (Fodrin alpha chain)	5	0	0	25	22	18	24	5	0	0	25	22	18	24	3.2	0	0	13.5	11.1	8.8	11.9	15758000	0	0	15082000	10712000	6073500	6670700	4	0	0	23	14	9	11
P18666	ML12B_RAT	Myosin regulatory light chain 12B (Myosin RLC-B) (Myosin regulatory light chain 2-B, smooth muscle isoform) (MLC-2) (Myosin regulatory light chain 20 kDa) (MLC20) (Myosin regulatory light chain MRLC2)	4	4	1	5	4	4	4	2	1	1	3	2	2	2	32.6	27.9	5.8	38.4	27.9	27.9	23.3	6225800	2747100	3049500	4363700	3200700	3516000	3467000	2	1	0	3	2	2	2
P20280	RL21_RAT	60S ribosomal protein L21	3	0	1	3	2	4	4	3	0	1	3	2	4	4	27.5	0	11.2	27.5	14.4	32.5	32.5	27451000	0	1160200	19252000	14935000	9365600	8431700	3	0	0	3	3	4	3
P23514	COPB_RAT	Coatomer subunit beta (Beta-coat protein) (Beta-COP)	4	1	0	2	2	2	2	4	1	0	2	2	2	2	8.7	2	0	3.4	3.4	3.4	3.5	15668000	796180	0	304440	315230	366040	318610	2	0	0	0	0	0	0
P32089	TXTP_RAT	Tricarboxylate transport protein, mitochondrial (Citrate transport protein) (CTP) (Solute carrier family 25 member 1) (Tricarboxylate carrier protein)	2	0	0	3	3	4	4	2	0	0	3	3	4	4	7.4	0	0	10.9	10.9	13.5	13.5	5359900	0	0	1324100	1146600	708570	1261200	1	0	0	3	2	4	5
P35435	ATPG_RAT	ATP synthase subunit gamma, mitochondrial (ATP synthase F1 subunit gamma) (F-ATPase gamma subunit)	5	1	0	3	3	3	2	5	1	0	3	3	3	2	19	2.6	0	10.3	10.3	10.3	6.2	46097000	949680	0	1184900	1001400	868740	561940	7	1	0	0	0	0	0
P38650	DYHC1_RAT	Cytoplasmic dynein 1 heavy chain 1 (Cytoplasmic dynein heavy chain 1) (Dynein heavy chain, cytosolic) (MAP 1C)	5	1	0	8	6	7	5	5	1	0	8	6	7	5	2	0.8	0	2.3	1.6	1.9	1.4	15467000	944070	0	3353000	2727000	1935000	1445300	5	1	0	2	3	3	3
P40329	SYRC_RAT	Arginine--tRNA ligase, cytoplasmic (EC 6.1.1.19) (Arginyl-tRNA synthetase) (ArgRS)	5	1	0	3	2	3	3	5	1	0	3	2	3	3	10.6	1.5	0	5.2	3.6	5.2	5.2	23268000	605190	0	774440	606250	575200	613170	5	0	0	2	1	1	3
P60868	RS20_RAT	40S ribosomal protein S20	3	1	0	3	3	3	3	3	1	0	3	3	3	3	22.7	10.1	0	22.7	22.7	22.7	22.7	44271000	4136000	0	10823000	8783100	9205300	5099400	5	0	0	3	3	2	3
P61515	RL37P_RAT	Putative 60S ribosomal protein L37a (60S ribosomal protein L37a pseudogene 1)	2	0	0	3	3	3	3	2	0	0	3	3	3	3	22.8	0	0	42.4	42.4	42.4	42.4	2857900	0	0	2786200	3092400	1557900	1611700	1	0	0	2	3	2	2
P62198	PRS8_RAT	26S proteasome regulatory subunit 8 (26S proteasome AAA-ATPase subunit RPT6) (Proteasome 26S subunit ATPase 5) (Proteasome subunit p45) (Thyroid hormone receptor-interacting protein 1) (TRIP1) (p45/SUG)	4	0	0	3	2	2	2	4	0	0	3	2	2	2	16	0	0	11.6	6.2	6.2	6.2	9319500	0	0	945790	618670	476820	393660	4	0	0	5	3	4	2
P62282	RS11_RAT	40S ribosomal protein S11	2	1	0	6	6	6	5	2	1	0	6	6	6	5	11.4	7	0	34.2	41.1	34.2	34.2	13033000	1151100	0	6484400	6225800	4742500	3329800	1	0	0	2	3	3	2
P62804	H4_RAT	Histone H4 [Cleaved into: Osteogenic growth peptide (OGP)]	3	1	1	2	2	2	3	3	1	1	2	2	2	3	26.2	7.8	7.8	17.5	17.5	17.5	24.3	17879000	1960100	1486400	2150100	1644300	1287500	1817800	3	0	1	2	2	2	2
P62856	RS26_RAT	40S ribosomal protein S26	3	1	1	4	4	4	4	3	1	1	4	4	4	4	36.5	13	13	44.3	44.3	44.3	44.3	43659000	1997800	0	12230000	9585700	7092700	6238700	6	1	1	6	6	5	3
P62902	RL31_RAT	60S ribosomal protein L31	2	0	0	2	2	2	2	2	0	0	2	2	2	2	19.2	0	0	16.8	16.8	16.8	16.8	38094000	0	0	5018200	3213500	1965500	1686500	2	0	0	1	2	2	2
P62982	RS27A_RAT	Ubiquitin-40S ribosomal protein S27a (Ubiquitin carboxyl extension protein 80) [Cleaved into: Ubiquitin; 40S ribosomal protein S27a]	2	0	0	4	4	5	4	2	0	0	2	2	3	2	20.5	0	0	32.1	32.1	37.8	32.1	14981000	0	0	4994600	4706400	3259400	2827700	3	0	0	3	3	3	2
P68511	1433F_RAT	14-3-3 protein eta	7	4	1	6	5	9	6	5	1	0	3	2	5	3	32.1	19.1	4.1	24.8	19.9	39.8	24.8	86191000	1136100	0	4184000	4020900	1772300	1571600	4	1	0	1	2	4	3
P84100	RL19_RAT	60S ribosomal protein L19	2	1	1	5	5	5	5	2	1	1	5	5	5	5	13.3	8.7	8.7	25.5	25.5	25.5	25.5	45782000	3000300	5686800	10952000	11399000	7190400	6908200	0	1	1	4	5	4	3
Q00715	H2B1_RAT	Histone H2B type 1	3	1	1	4	4	2	2	3	1	1	4	4	2	2	27.2	7.2	7.2	36	36	16.8	16.8	27671000	1970100	2419100	7185100	4941100	1851300	1601200	2	0	1	3	4	2	2
Q04462	SYVC_RAT	Valine--tRNA ligase (EC 6.1.1.9) (Valyl-tRNA synthetase) (ValRS)	6	1	1	2	2	3	2	6	1	1	2	2	3	2	7.1	1.3	1.3	2.4	4	3.6	2.5	35607000	1453500	1195500	412270	446480	500190	416280	8	0	1	0	0	1	2
Q07984	SSRD_RAT	Translocon-associated protein subunit delta (TRAP-delta) (Signal sequence receptor subunit delta) (SSR-delta)	2	1	1	3	3	2	5	2	1	1	3	3	2	5	17.3	6.4	6.4	23.1	23.1	16.8	36.4	21414000	2335000	2455500	2213300	810590	468370	1185900	3	1	0	3	2	1	4
Q3B8Q1	DDX21_RAT	Nucleolar RNA helicase 2 (EC 3.6.4.13) (DEAD box protein 21) (Gu-alpha) (Nucleolar RNA helicase Gu) (Nucleolar RNA helicase II) (RH II/Gu)	2	1	1	11	9	8	9	2	1	1	11	9	8	9	3.7	1.9	1.4	14.3	11.1	9.7	11.3	5437700	1246200	260890	4273300	3966200	2485700	2598300	1	0	0	9	6	5	4
Q4G061	EIF3B_RAT	Eukaryotic translation initiation factor 3 subunit B (eIF3b) (Eukaryotic translation initiation factor 3 subunit 9) (eIF-3-eta)	5	1	0	3	3	3	3	5	1	0	3	3	3	3	11.5	2.1	0	5.9	5.9	5.9	5.9	26853000	129940	0	695720	635130	640160	612670	6	1	0	2	2	2	3
Q5XI78	ODO1_RAT	2-oxoglutarate dehydrogenase, mitochondrial (EC 1.2.4.2) (2-oxoglutarate dehydrogenase complex component E1) (OGDC-E1) (Alpha-ketoglutarate dehydrogenase)	2	1	0	2	2	2	2	2	1	0	2	2	2	2	2.5	1.2	0	2.5	2.5	2.5	2.5	2987900	70698	0	334550	246750	209910	207370	3	1	0	2	2	0	0
Q5XIH7	PHB2_RAT	Prohibitin-2 (B-cell receptor-associated protein BAP37) (BAP-37)	6	1	1	4	4	4	3	6	1	1	4	4	4	3	26.8	5.7	5.7	16.1	17.1	16.1	12	50634000	967670	1424400	14937000	15148000	11263000	10617000	11	0	0	0	0	0	0
Q63945	SET_RAT	Protein SET (Liver regeneration-related protein LRRGR00002) (Phosphatase 2A inhibitor I2PP2A) (I-2PP2A) (Template-activating factor I) (TAF-I)	2	0	0	3	2	4	3	2	0	0	3	2	3	2	8.3	0	0	19	8	19	14.2	21014000	0	0	8704100	6827500	5205600	3558900	3	0	0	4	4	3	3
Q641Y8	DDX1_RAT	ATP-dependent RNA helicase DDX1 (EC 3.6.4.13) (DEAD box protein 1)	4	1	0	2	2	3	2	4	1	0	2	2	3	2	10.3	4.7	0	7.2	7.2	9.7	7.2	11648000	7601700	0	4679100	2212100	743870	1693400	4	0	0	1	0	1	1
Q6AXS5	PAIRB_RAT	Plasminogen activator inhibitor 1 RNA-binding protein (PAI1 RNA-binding protein 1) (PAI-RBP1) (RDA288) (SERPINE1 mRNA-binding protein 1)	4	0	0	2	3	4	4	4	0	0	2	3	4	4	12.8	0	0	6.6	10.3	14.3	13	23014000	0	0	180230	255790	628480	641720	4	0	0	3	5	5	8
Q6PEC4	SKP1_RAT	S-phase kinase-associated protein 1 (Cyclin-A/CDK2-associated protein p19) (S-phase kinase-associated protein 1A) (p19A) (p19skp1)	4	1	0	3	3	2	2	4	1	0	3	3	2	2	30.1	7.4	0	17.2	17.2	11.7	11.7	26212000	1679700	0	1422800	1343300	969770	824580	4	1	0	2	2	1	1
Q7TP47	HNRPQ_RAT	Heterogeneous nuclear ribonucleoprotein Q (hnRNP Q) (Liver regeneration-related protein LRRG077) (Synaptotagmin-binding, cytoplasmic RNA-interacting protein)	5	1	0	3	3	4	4	5	1	0	3	3	4	4	11.3	3.2	0	7.1	7.1	9.6	9.6	35008000	1313700	0	1810500	1069600	539790	836110	6	0	0	3	2	3	2
P52296	IMB1_RAT	Importin subunit beta-1 (Karyopherin subunit beta-1) (Nuclear factor p97) (Pore targeting complex 97 kDa subunit) (PTAC97)	6	0	1	2	2	2	1	6	0	1	2	2	2	1	9.5	0	1	2.9	2.9	2.9	1	22829000	0	514530	1273000	1420500	907310	854480	8	0	1	2	1	2	2
Q9WUL0	TOP1_RAT	DNA topoisomerase 1 (EC 5.6.2.1) (DNA topoisomerase I)	2	0	0	2	3	1	2	2	0	0	2	3	1	2	4.2	0	0	2.9	4.4	1.3	2.9	4025500	0	0	185170	169550	52847	220060	3	0	0	2	4	2	4
Q63570	PRS6B_RAT	26S proteasome regulatory subunit 6B (26S proteasome AAA-ATPase subunit RPT3) (Proteasome 26S subunit ATPase 4) (S6 ATPase) (Tat-binding protein 7) (TBP-7)	7	0	0	3	3	1	1	7	0	0	3	3	1	1	28.7	0	0	10.3	10.3	2.4	2.4	19560000	0	0	1548900	1170500	108140	105500	7	0	0	1	1	1	1
P28023	DCTN1_RAT	Dynactin subunit 1 (150 kDa dynein-associated polypeptide) (DAP-150) (DP-150) (p150-glued)	2	0	0	2	1	2	2	2	0	0	2	1	2	2	2.3	0	0	1.7	0.9	1.7	1.7	3633300	0	0	10723000	7257000	10709000	7463300	2	0	0	1	0	3	1
P62193	PRS4_RAT	26S proteasome regulatory subunit 4 (P26s4) (26S proteasome AAA-ATPase subunit RPT2) (Proteasome 26S subunit ATPase 1)	2	0	0	2	1	2	2	2	0	0	2	1	2	2	9.3	0	0	6.8	2	6.8	6.8	15880000	0	0	669560	264700	369320	309370	3	0	0	1	0	1	2
Q63569	PRS6A_RAT	26S proteasome regulatory subunit 6A (26S proteasome AAA-ATPase subunit RPT5) (Proteasome 26S subunit ATPase 3) (Spermatogenic cell/sperm-associated Tat-binding protein homolog SATA) (Tat-binding protein 1) (TBP-1)	3	1	1	2	1	4	3	3	1	1	2	1	4	3	9.6	2.3	2.3	5.9	2.3	13	9.3	14499000	529490	680340	1242100	237030	147260	197400	4	0	0	2	0	3	1
B2GUZ5	CAZA1_RAT	F-actin-capping protein subunit alpha-1 (CapZ alpha-1)	3	0	1	2	1	1	2	3	0	1	2	1	1	2	17.5	0	5.2	10.5	5.2	5.2	10.5	26636000	0	1407300	551180	335300	277910	342110	3	0	0	1	1	2	2
P62870	ELOB_RAT	Elongin-B (EloB) (Elongin 18 kDa subunit) (RNA polymerase II transcription factor SIII subunit B) (SIII p18) (Transcription elongation factor B polypeptide 2)	3	1	0	2	1	1	2	3	1	0	2	1	1	2	53.4	7.6	0	27.1	21.2	21.2	27.1	21562000	1442800	0	1464500	391530	265880	578940	3	1	0	1	0	1	1
Q1JU68	EIF3A_RAT	Eukaryotic translation initiation factor 3 subunit A (eIF3a) (Eukaryotic translation initiation factor 3 subunit 10) (eIF-3-theta)	3	0	1	2	0	1	0	3	0	1	2	0	1	0	2.6	0	0.6	2	0	1.1	0	5177000	0	335410	181480	0	27838	0	3	0	0	0	0	0	0
Q6AYT3	RTCB_RAT	RNA-splicing ligase RtcB homolog (EC 6.5.1.8) (3'-phosphate/5'-hydroxy nucleic acid ligase) (p55)	3	0	1	2	0	1	1	3	0	1	2	0	1	1	8.3	0	2.2	5	0	3.4	2.2	12750000	0	804250	446230	0	191490	231840	3	0	0	0	0	0	0
Q2PQA9	KINH_RAT	Kinesin-1 heavy chain (Conventional kinesin heavy chain) (Ubiquitous kinesin heavy chain) (UKHC)	2	0	0	1	2	2	4	2	0	0	1	2	2	4	2.9	0	0	1.3	3	3	5.5	5247100	0	0	78736	64103	51954	916970	2	0	0	0	0	3	4
Q5XI32	CAPZB_RAT	F-actin-capping protein subunit beta (CapZ beta)	3	0	0	1	2	2	1	3	0	0	1	2	2	1	17.3	0	0	5.1	8.1	8.1	2.9	11724000	0	0	4654300	3943500	2316400	205530	3	0	0	0	1	1	0
F1MA98	TPR_RAT	Nucleoprotein TPR (Megator) (NPC-associated intranuclear protein) (Translocated promoter region protein)	2	0	0	1	1	2	2	2	0	0	1	1	2	2	1.4	0	0	0.5	0.5	1.1	1.1	5575000	0	0	135730	142040	258230	290310	2	0	0	1	1	2	2
P63029	TCTP_RAT	Translationally-controlled tumor protein (TCTP) (Lens epithelial protein)	2	1	1	1	1	2	2	2	1	1	1	1	2	2	15.7	8.1	8.1	5.8	5.8	14	14	60345000	3414400	5470300	49717	28659	297760	310610	4	1	1	0	0	2	0
Q62785	HAP28_RAT	28 kDa heat- and acid-stable phosphoprotein (PDGF-associated protein) (PAP) (PDGFA-associated protein 1) (PAP1)	2	0	0	1	0	2	2	2	0	0	1	0	2	2	16.6	0	0	12.2	0	12.2	12.2	5502000	0	0	26059	0	49487	44244	2	0	0	1	0	0	2
Q6RUV5	RAC1_RAT	Ras-related C3 botulinum toxin substrate 1 (EC 3.6.5.2) (p21-Rac1)	4	0	0	1	1	2	2	4	0	0	1	1	2	2	24	0	0	3.6	3.6	8.9	8.9	42590000	0	0	5267500	5479400	4770500	4154900	5	0	0	0	0	0	0
Q9JLZ1	GLRX3_RAT	Glutaredoxin-3 (PKC-interacting cousin of thioredoxin) (PICOT) (PKC-theta-interacting protein) (PKCq-interacting protein) (Thioredoxin-like protein 2)	4	0	0	1	1	3	2	4	0	0	1	1	3	2	17.8	0	0	6.2	6.2	13.6	9.8	12192000	0	0	88192	34806	188190	164530	11	0	0	0	0	3	4
Q9Z2L0	VDAC1_RAT	Voltage-dependent anion-selective channel protein 1 (VDAC-1) (rVDAC1) (Outer mitochondrial membrane protein porin 1)	6	0	0	1	1	2	1	6	0	0	1	1	2	1	29.3	0	0	4.2	4.2	7.8	4.2	52253000	0	0	265280	200510	485790	295090	8	0	0	0	0	0	0
Q66HR2	MARE1_RAT	Microtubule-associated protein RP/EB family member 1 (APC-binding protein EB1) (End-binding protein 1) (EB1)	5	1	0	0	0	1	2	5	1	0	0	0	1	2	25	6.7	0	0	0	7.5	10.8	34714000	1671500	0	0	0	179690	355660	6	0	0	0	0	0	0
Q9JLJ3	AL9A1_RAT	4-trimethylaminobutyraldehyde dehydrogenase (TMABA-DH) (TMABADH) (EC 1.2.1.47) (Aldehyde dehydrogenase family 9 member A1) (EC 1.2.1.3) (Gamma-aminobutyraldehyde dehydrogenase) (EC 1.2.1.19)	3	0	0	0	0	1	2	3	0	0	0	0	1	2	9.9	0	0	0	0	5.1	8.9	30906000	0	0	0	0	90602	142450	3	0	0	0	0	0	1
A0JPJ7	OLA1_RAT	Obg-like ATPase 1	2	0	0	0	0	0	0	2	0	0	0	0	0	0	7.1	0	0	0	0	0	0	6610600	0	0	0	0	0	0	2	0	0	0	0	0	0
B0BN85	SGT1_RAT	Protein SGT1 homolog (Suppressor of G2 allele of SKP1 homolog)	2	1	1	0	0	1	1	2	1	1	0	0	1	1	11	3.6	4.2	0	0	3.6	3.6	4784300	503110	703410	0	0	188770	218120	3	1	0	0	0	0	0
B0K020	CISD1_RAT	CDGSH iron-sulfur domain-containing protein 1 (MitoNEET)	2	1	0	0	0	0	0	2	1	0	0	0	0	0	25.9	13.9	0	0	0	0	0	37915000	1903400	0	0	0	0	0	3	0	0	0	0	0	0
B1H267	SNX5_RAT	Sorting nexin-5	4	1	0	0	0	0	0	4	1	0	0	0	0	0	17.1	3.5	0	0	0	0	0	20958000	1438500	0	0	0	0	0	4	0	0	0	0	0	0
B2RYG6	OTUB1_RAT	Ubiquitin thioesterase OTUB1 (EC 3.4.19.12) (Deubiquitinating enzyme OTUB1) (OTU domain-containing ubiquitin aldehyde-binding protein 1) (Otubain-1) (Ubiquitin-specific-processing protease OTUB1)	4	1	0	0	0	0	0	4	1	0	0	0	0	0	17.7	3	0	0	0	0	0	14874000	464620	0	0	0	0	0	4	0	0	0	0	0	0
B5DFC8	EIF3C_RAT	Eukaryotic translation initiation factor 3 subunit C (eIF3c) (Eukaryotic translation initiation factor 3 subunit 8) (eIF3 p110)	3	0	0	0	0	0	0	3	0	0	0	0	0	0	3.8	0	0	0	0	0	0	14187000	0	0	0	0	0	0	2	0	0	0	0	0	0
D3ZHV2	MACF1_RAT	Microtubule-actin cross-linking factor 1 (Actin cross-linking family 7)	2	0	0	0	0	0	0	2	0	0	0	0	0	0	0.8	0	0	0	0	0	0	9965700	0	0	0	0	0	0	2	0	0	0	0	0	0
D3ZW55	ITPA_RAT	Inosine triphosphate pyrophosphatase (ITPase) (Inosine triphosphatase) (EC 3.6.1.9) (Non-canonical purine NTP pyrophosphatase) (Non-standard purine NTP pyrophosphatase) (Nucleoside-triphosphate diphosphatase) (Nucleoside-triphosphate pyrophosphatase) (NTPase)	2	0	1	0	0	0	0	2	0	1	0	0	0	0	19.2	0	10.6	0	0	0	0	10924000	0	523980	0	0	0	0	2	0	0	0	0	0	0
D4A4T9	CHRD1_RAT	Cysteine and histidine-rich domain-containing protein 1 (CHORD domain-containing protein 1) (CHP-1) (Morgana)	2	0	0	0	0	0	0	2	0	0	0	0	0	0	5.1	0	0	0	0	0	0	1153000	0	0	0	0	0	0	2	0	0	0	0	0	0
E9PU28	IMDH2_RAT	Inosine-5'-monophosphate dehydrogenase 2 (IMP dehydrogenase 2) (IMPD 2) (IMPDH 2) (EC 1.1.1.205)	2	0	0	0	0	0	0	2	0	0	0	0	0	0	5.8	0	0	0	0	0	0	4464700	0	0	0	0	0	0	2	0	0	0	0	0	0
F1LNI5	PPM1G_RAT	Protein phosphatase 1G (EC 3.1.3.16) (Protein phosphatase magnesium-dependent 1 gamma)	2	0	0	0	0	0	0	2	0	0	0	0	0	0	7.9	0	0	0	0	0	0	7550000	0	0	0	0	0	0	2	0	0	0	0	0	0
O08618	KPRB_RAT	Phosphoribosyl pyrophosphate synthase-associated protein 2 (PRPP synthase-associated protein 2) (41 kDa phosphoribosypyrophosphate synthetase-associated protein) (PAP41)	3	1	0	0	0	0	0	3	1	0	0	0	0	0	12.7	6	0	0	0	0	0	6550300	1050500	0	0	0	0	0	2	0	0	0	0	0	0
O08984	LBR_RAT	Delta(14)-sterol reductase LBR (Delta-14-SR) (EC 1.3.1.70) (3-beta-hydroxysterol Delta (14)-reductase) (C-14 sterol reductase) (C14SR) (Integral nuclear envelope inner membrane protein) (Lamin-B receptor) (NBP60) (Sterol C14-reductase)	3	1	1	0	0	1	0	3	1	1	0	0	1	0	4.4	1.8	2.4	0	0	1.8	0	5056700	52508	870720	0	0	0	0	4	0	0	0	0	1	0
O09175	AMPB_RAT	Aminopeptidase B (AP-B) (EC 3.4.11.6) (Arginine aminopeptidase) (Arginyl aminopeptidase) (Cytosol aminopeptidase IV)	3	0	1	0	0	0	0	3	0	1	0	0	0	0	6.9	0	1.8	0	0	0	0	17566000	0	1026400	0	0	0	0	3	0	0	0	0	0	0
O35142	COPB2_RAT	Coatomer subunit beta' (Beta'-coat protein) (Beta'-COP) (p102)	3	1	0	0	0	1	0	3	1	0	0	0	1	0	5.3	3.8	0	0	0	2.1	0	15260000	96676	0	0	0	74314	0	3	1	0	0	0	1	0
O35217	MINP1_RAT	Multiple inositol polyphosphate phosphatase 1 (EC 3.1.3.62) (2,3-bisphosphoglycerate 3-phosphatase) (2,3-BPG phosphatase) (EC 3.1.3.80) (Inositol (1,3,4,5)-tetrakisphosphate 3-phosphatase) (Ins(1,3,4,5)P(4) 3-phosphatase)	2	0	0	0	0	0	0	2	0	0	0	0	0	0	7.3	0	0	0	0	0	0	5332000	0	0	0	0	0	0	2	0	0	0	0	0	0
O35264	PA1B2_RAT	Platelet-activating factor acetylhydrolase IB subunit beta (EC 3.1.1.47) (PAF acetylhydrolase 30 kDa subunit) (PAF-AH 30 kDa subunit) (PAF-AH subunit beta) (PAFAH subunit beta) (Platelet-activating factor acetylhydrolase alpha 2 subunit) (PAF-AH alpha 2)	2	0	1	0	0	0	0	2	0	1	0	0	0	0	12.2	0	3.9	0	0	0	0	6148700	0	444800	0	0	0	0	2	0	0	0	0	0	0
O35303	DNM1L_RAT	Dynamin-1-like protein (EC 3.6.5.5) (Dynamin-like protein)	3	0	0	0	0	0	0	3	0	0	0	0	0	0	4.6	0	0	0	0	0	0	8079100	0	0	0	0	0	0	3	0	0	0	0	0	0
O35567	PUR9_RAT	Bifunctional purine biosynthesis protein ATIC (AICAR transformylase/inosine monophosphate cyclohydrolase) (ATIC) [Includes: Phosphoribosylaminoimidazolecarboxamide formyltransferase (EC 2.1.2.3) (5-aminoimidazole-4-carboxamide ribonucleotide formyltransferase) (AICAR formyltransferase) (AICAR transformylase); IMP cyclohydrolase (EC 3.5.4.10) (IMP synthase) (Inosinicase)]	2	0	0	1	1	1	1	2	0	0	1	1	1	1	5.1	0	0	3.4	3.4	3.4	3.4	9028000	0	0	2125000	1180700	1071600	1225600	3	0	0	0	1	0	0
O54975	XPP1_RAT	Xaa-Pro aminopeptidase 1 (EC 3.4.11.9) (Aminoacylproline aminopeptidase) (Cytosolic aminopeptidase P) (Soluble aminopeptidase P) (sAmp) (X-Pro aminopeptidase 1) (X-prolyl aminopeptidase 1, soluble)	5	1	1	0	0	0	0	5	1	1	0	0	0	0	14.4	1.4	2.6	0	0	0	0	30607000	3752800	760010	0	0	0	0	5	0	0	0	0	0	0
O55012	PICAL_RAT	Phosphatidylinositol-binding clathrin assembly protein (Clathrin assembly lymphoid myeloid leukemia protein) (rCALM)	2	0	1	0	0	0	0	2	0	1	0	0	0	0	5.5	0	3.1	0	0	0	0	4454600	0	391550	0	0	0	0	2	0	0	0	0	0	0
O70260	PIAS3_RAT	E3 SUMO-protein ligase PIAS3 (EC 2.3.2.-) (E3 SUMO-protein transferase PIAS3) (KChAP) (Potassium channel-associated protein) (Protein inhibitor of activated STAT protein 3)	2	1	0	0	0	0	0	2	1	0	0	0	0	0	3.8	1.1	0	0	0	0	0	8835900	2762100	0	0	0	0	0	1	1	0	0	0	0	0
O70351	HCD2_RAT	3-hydroxyacyl-CoA dehydrogenase type-2 (EC 1.1.1.35) (17-beta-hydroxysteroid dehydrogenase 10) (17-beta-HSD 10) (EC 1.1.1.51) (3-hydroxy-2-methylbutyryl-CoA dehydrogenase) (EC 1.1.1.178) (3-hydroxyacyl-CoA dehydrogenase type II) (Endoplasmic reticulum-associated amyloid beta-peptide-binding protein) (Mitochondrial ribonuclease P protein 2) (Mitochondrial RNase P protein 2) (Type II HADH)	2	0	0	0	0	0	0	2	0	0	0	0	0	0	9.2	0	0	0	0	0	0	5753700	0	0	0	0	0	0	2	0	0	0	0	0	0
O70593	SGTA_RAT	Small glutamine-rich tetratricopeptide repeat-containing protein alpha (Alpha-SGT) (Small glutamine-rich protein with tetratricopeptide repeats 1)	2	1	0	0	0	0	0	2	1	0	0	0	0	0	8.6	4.1	0	0	0	0	0	5251400	38567	0	0	0	0	0	2	1	0	0	0	0	0
O88761	PSMD1_RAT	26S proteasome non-ATPase regulatory subunit 1 (26S proteasome regulatory subunit RPN2) (26S proteasome regulatory subunit S1) (26S proteasome subunit p112)	3	0	0	1	1	1	0	3	0	0	1	1	1	0	5.6	0	0	1.3	1.3	1.3	0	11786000	0	0	161120	69236	21071	0	3	0	0	0	0	1	0
O88813	ACSL5_RAT	Long-chain-fatty-acid--CoA ligase 5 (EC 6.2.1.3) (Arachidonate--CoA ligase) (EC 6.2.1.15) (Long-chain acyl-CoA synthetase 5) (LACS 5)	2	0	0	1	1	0	0	2	0	0	1	1	0	0	6	0	0	3.1	3.1	0	0	5205600	0	0	281580	173590	0	0	2	0	0	0	0	0	0
P00173	CYB5_RAT	Cytochrome b5	3	1	0	0	0	0	0	3	1	0	0	0	0	0	34.3	15.7	0	0	0	0	0	41043000	1325500	0	0	0	0	0	4	0	0	0	0	0	0
P00507	AATM_RAT	Aspartate aminotransferase, mitochondrial (mAspAT) (EC 2.6.1.1) (EC 2.6.1.7) (Fatty acid-binding protein) (FABP-1) (Glutamate oxaloacetate transaminase 2) (Kynurenine aminotransferase 4) (Kynurenine aminotransferase IV) (Kynurenine--oxoglutarate transaminase 4) (Kynurenine--oxoglutarate transaminase IV) (Plasma membrane-associated fatty acid-binding protein) (FABPpm) (Transaminase A)	3	0	0	0	0	1	1	3	0	0	0	0	1	1	9.5	0	0	0	0	3.7	3.7	7316000	0	0	0	0	98607	88781	3	0	0	0	0	0	0
P04182	OAT_RAT	Ornithine aminotransferase, mitochondrial (EC 2.6.1.13) (Ornithine--oxo-acid aminotransferase)	2	0	1	0	0	0	0	2	0	1	0	0	0	0	5.9	0	3.6	0	0	0	0	8541200	0	426830	0	0	0	0	2	0	0	0	0	0	0
P05942	S10A4_RAT	Protein S100-A4 (Metastasin) (Nerve growth factor-induced protein 42A) (P9K) (Placental calcium-binding protein) (S100 calcium-binding protein A4)	2	1	1	0	0	1	1	2	1	1	0	0	1	1	24.8	7.9	16.8	0	0	7.9	7.9	12080000	989140	1717400	0	0	130280	204400	4	1	1	0	0	0	0
P06883	GLUC_RAT	Glucagon [Cleaved into: Glicentin; Glicentin-related polypeptide (GRPP); Oxyntomodulin (OXM) (OXY); Glucagon; Glucagon-like peptide 1 (GLP-1); Glucagon-like peptide 1(7-37) (GLP-1(7-37)); Glucagon-like peptide 1(7-36) (GLP-1(7-36)); Glucagon-like peptide 2 (GLP-2)]	3	1	0	0	0	0	0	3	1	0	0	0	0	0	24.4	11.1	0	0	0	0	0	11045000	1046900	0	0	0	0	0	2	0	0	0	0	0	0
P07340	AT1B1_RAT	Sodium/potassium-transporting ATPase subunit beta-1 (Sodium/potassium-dependent ATPase subunit beta-1)	3	1	1	0	0	0	0	3	1	1	0	0	0	0	12.5	3.6	3.6	0	0	0	0	22933000	801430	1075900	0	0	0	0	3	0	0	0	0	0	0
P08009	GSTM7_RAT	Glutathione S-transferase Mu 7 (EC 2.5.1.18) (Chain 4) (GST Yb3) (GST class-mu 3) (Glutathione S-transferase Yb-3)	4	0	0	0	0	0	0	4	0	0	0	0	0	0	23.4	0	0	0	0	0	0	14745000	0	0	0	0	0	0	3	0	0	0	0	0	0
P10960	SAP_RAT	Prosaposin (Sulfated glycoprotein 1) (SGP-1) [Cleaved into: Saposin-A; Saposin-B-Val; Saposin-B; Saposin-C; Saposin-D]	2	1	0	0	0	0	0	2	1	0	0	0	0	0	4	2	0	0	0	0	0	8616600	1436700	0	0	0	0	0	1	1	0	0	0	0	0
P11030	ACBP_RAT	Acyl-CoA-binding protein (ACBP) (Diazepam-binding inhibitor) (DBI) (Endozepine) (EP) [Cleaved into: Triakontatetraneuropeptide (TTN); Octadecaneuropeptide (ODN)]	3	0	0	0	0	1	1	3	0	0	0	0	1	1	55.2	0	0	0	0	20.7	20.7	48054000	0	0	0	0	171900	321250	8	0	0	0	0	0	0
P11348	DHPR_RAT	Dihydropteridine reductase (EC 1.5.1.34) (HDHPR) (Quinoid dihydropteridine reductase)	2	0	0	0	0	0	0	2	0	0	0	0	0	0	12	0	0	0	0	0	0	9466200	0	0	0	0	0	0	2	0	0	0	0	0	0
P11915	NLTP_RAT	Non-specific lipid-transfer protein (NSL-TP) (EC 2.3.1.176) (Propanoyl-CoA C-acyltransferase) (SCP-chi) (SCPX) (Sterol carrier protein 2) (SCP-2) (Sterol carrier protein X) (SCP-X)	2	0	0	0	0	0	0	2	0	0	0	0	0	0	3.7	0	0	0	0	0	0	8112600	0	0	0	0	0	0	2	0	0	0	0	0	0
P12007	IVD_RAT	Isovaleryl-CoA dehydrogenase, mitochondrial (IVD) (EC 1.3.8.4) (Butyryl-CoA dehydrogenase) (EC 1.3.8.1)	2	0	1	0	0	0	0	2	0	1	0	0	0	0	9.9	0	4	0	0	0	0	5612200	0	362030	0	0	0	0	4	0	0	0	0	0	0
P13086	SUCA_RAT	Succinate--CoA ligase [ADP/GDP-forming] subunit alpha, mitochondrial (EC 6.2.1.4) (EC 6.2.1.5) (Succinyl-CoA synthetase subunit alpha) (SCS-alpha)	2	1	0	0	0	0	0	2	1	0	0	0	0	0	9	4.6	0	0	0	0	0	16486000	785880	0	0	0	0	0	2	0	0	0	0	0	0
P13264	GLSK_RAT	Glutaminase kidney isoform, mitochondrial (GLS) (EC 3.5.1.2) (K-glutaminase) (L-glutamine amidohydrolase) [Cleaved into: Glutaminase kidney isoform, mitochondrial 68 kDa chain; Glutaminase kidney isoform, mitochondrial 65 kDa chain]	2	0	0	0	0	0	0	2	0	0	0	0	0	0	6.4	0	0	0	0	0	0	3977800	0	0	0	0	0	0	2	0	0	0	0	0	0
P13803	ETFA_RAT	Electron transfer flavoprotein subunit alpha, mitochondrial (Alpha-ETF)	5	1	1	0	0	0	0	5	1	1	0	0	0	0	27.3	3.9	3.9	0	0	0	0	19363000	589960	726670	0	0	0	0	6	0	0	0	0	0	0
P14408	FUMH_RAT	Fumarate hydratase, mitochondrial (Fumarase) (EC 4.2.1.2)	4	0	1	0	0	0	1	4	0	1	0	0	0	1	14.4	0	3.9	0	0	0	2	18414000	0	390970	0	0	0	71518	4	0	0	0	0	0	0
P14668	ANXA5_RAT	Annexin A5 (Anchorin CII) (Annexin V) (Annexin-5) (Calphobindin I) (CBP-I) (Endonexin II) (Lipocortin V) (Placental anticoagulant protein 4) (PP4) (Placental anticoagulant protein I) (PAP-I) (Thromboplastin inhibitor) (Vascular anticoagulant-alpha) (VAC-alpha)	3	0	0	0	0	0	0	3	0	0	0	0	0	0	12.2	0	0	0	0	0	0	14375000	0	0	0	0	0	0	3	0	0	0	0	0	0
P17425	HMCS1_RAT	Hydroxymethylglutaryl-CoA synthase, cytoplasmic (HMG-CoA synthase) (EC 2.3.3.10) (3-hydroxy-3-methylglutaryl coenzyme A synthase)	3	1	0	0	0	0	0	3	1	0	0	0	0	0	8.5	2.7	0	0	0	0	0	22689000	352700	0	0	0	0	0	2	0	0	0	0	0	0
P18163	ACSL1_RAT	Long-chain-fatty-acid--CoA ligase 1 (EC 6.2.1.3) (Arachidonate--CoA ligase) (EC 6.2.1.15) (Long-chain acyl-CoA synthetase 1) (LACS 1) (Long-chain-fatty-acid--CoA ligase, liver isozyme) (Phytanate--CoA ligase) (EC 6.2.1.24)	2	0	0	0	0	0	0	2	0	0	0	0	0	0	5	0	0	0	0	0	0	3762200	0	0	0	0	0	0	2	0	0	0	0	0	0
P18297	SPRE_RAT	Sepiapterin reductase (SPR) (EC 1.1.1.153)	2	0	0	0	0	0	0	2	0	0	0	0	0	0	11.8	0	0	0	0	0	0	6637100	0	0	0	0	0	0	2	0	0	0	0	0	0
P18298	METK2_RAT	S-adenosylmethionine synthase isoform type-2 (AdoMet synthase 2) (EC 2.5.1.6) (Methionine adenosyltransferase 2) (MAT 2) (Methionine adenosyltransferase II) (MAT-II)	2	1	1	0	0	0	0	2	1	1	0	0	0	0	9.6	3.8	3.8	0	0	0	0	18700000	1606800	1326900	0	0	0	0	2	0	0	0	0	0	0
P18596	AT2A3_RAT	Sarcoplasmic/endoplasmic reticulum calcium ATPase 3 (SERCA3) (SR Ca(2+)-ATPase 3) (EC 7.2.2.10) (Calcium pump 3)	5	1	2	2	2	1	2	2	0	0	0	0	0	0	7.4	1.4	3.1	3.1	3.1	1.4	3.1	6546500	0	0	0	0	0	0	3	0	0	0	0	0	0
P19103	PPR1A_RAT	Protein phosphatase 1 regulatory subunit 1A (Protein phosphatase inhibitor 1) (I-1) (IPP-1)	2	0	0	0	0	0	1	2	0	0	0	0	0	1	20.5	0	0	0	0	0	8.2	11207000	0	0	0	0	0	278620	2	0	0	0	0	0	0
P19139	CSK21_RAT	Casein kinase II subunit alpha (CK II alpha) (EC 2.7.11.1)	3	0	1	0	0	0	0	3	0	1	0	0	0	0	12	0	3.8	0	0	0	0	30583000	0	1166800	0	0	0	0	4	0	0	0	0	0	0
P19332	TAU_RAT	Microtubule-associated protein tau (Neurofibrillary tangle protein) (Paired helical filament-tau) (PHF-tau)	4	0	0	0	0	0	0	4	0	0	0	0	0	0	12	0	0	0	0	0	0	23087000	0	0	0	0	0	0	6	0	0	0	0	0	0
P19643	AOFB_RAT	Amine oxidase [flavin-containing] B (EC 1.4.3.4) (Monoamine oxidase type B) (MAO-B)	4	0	0	0	0	0	0	4	0	0	0	0	0	0	13.8	0	0	0	0	0	0	12373000	0	0	0	0	0	0	5	0	0	0	0	0	0
P20070	NB5R3_RAT	NADH-cytochrome b5 reductase 3 (B5R) (Cytochrome b5 reductase) (EC 1.6.2.2) (Diaphorase-1) [Cleaved into: NADH-cytochrome b5 reductase 3 membrane-bound form; NADH-cytochrome b5 reductase 3 soluble form]	5	1	0	0	0	0	0	5	1	0	0	0	0	0	30.6	4	0	0	0	0	0	35999000	947210	0	0	0	0	0	7	0	0	0	0	0	0
P21571	ATP5J_RAT	ATP synthase-coupling factor 6, mitochondrial (ATPase subunit F6) (ATP synthase peripheral stalk subunit F6)	3	0	0	1	0	1	1	3	0	0	1	0	1	1	43.5	0	0	17.6	0	17.6	17.6	33414000	0	0	254430	0	281040	380710	3	0	0	0	0	1	1
P21708	MK03_RAT	Mitogen-activated protein kinase 3 (MAP kinase 3) (MAPK 3) (EC 2.7.11.24) (ERT2) (Extracellular signal-regulated kinase 1) (ERK-1) (Insulin-stimulated MAP2 kinase) (MAP kinase isoform p44) (p44-MAPK) (MNK1) (Microtubule-associated protein 2 kinase) (p44-ERK1)	2	1	0	0	0	0	0	2	1	0	0	0	0	0	9.5	5	0	0	0	0	0	9034400	266400	0	0	0	0	0	2	0	0	0	0	0	0
P24368	PPIB_RAT	Peptidyl-prolyl cis-trans isomerase B (PPIase B) (EC 5.2.1.8) (CYP-S1) (Cyclophilin B) (Rotamase B) (S-cyclophilin) (SCYLP)	3	1	0	1	1	1	1	3	1	0	1	1	1	1	15.3	5.6	0	4.2	4.2	4.2	4.2	11167000	671720	0	1091900	1019800	230160	484860	3	0	0	1	0	0	0
P27008	PARP1_RAT	Poly [ADP-ribose] polymerase 1 (PARP-1) (EC 2.4.2.30) (ADP-ribosyltransferase diphtheria toxin-like 1) (ARTD1) (DNA ADP-ribosyltransferase PARP1) (EC 2.4.2.-) (NAD(+) ADP-ribosyltransferase 1) (ADPRT 1) (Poly[ADP-ribose] synthase 1) (Protein poly-ADP-ribosyltransferase PARP1) (EC 2.4.2.-)	2	0	0	0	0	0	0	2	0	0	0	0	0	0	2.1	0	0	0	0	0	0	4967200	0	0	0	0	0	0	2	0	0	0	0	0	0
P27605	HPRT_RAT	Hypoxanthine-guanine phosphoribosyltransferase (HGPRT) (HGPRTase) (EC 2.4.2.8)	2	0	0	1	0	1	0	2	0	0	1	0	1	0	11	0	0	6	0	6	0	4939200	0	0	263970	0	62458	0	2	0	0	0	0	0	0
P27682	7B2_RAT	Neuroendocrine protein 7B2 (Secretogranin V) (Secretogranin-5) (Secretory granule endocrine protein I) [Cleaved into: N-terminal peptide; C-terminal peptide]	3	1	0	0	1	1	1	3	1	0	0	1	1	1	27.1	8.6	0	0	8.6	8.6	8.6	20411000	1281400	0	0	324160	314620	277560	4	0	0	0	0	1	0
P29315	RINI_RAT	Ribonuclease inhibitor (Ribonuclease/angiogenin inhibitor 1)	2	0	0	0	0	0	0	2	0	0	0	0	0	0	8.8	0	0	0	0	0	0	6548800	0	0	0	0	0	0	2	0	0	0	0	0	0
P29419	ATP5I_RAT	ATP synthase subunit e, mitochondrial (ATPase subunit e) (ATP synthase membrane subunit e)	2	1	1	0	0	0	0	2	1	1	0	0	0	0	32.4	16.9	16.9	0	0	0	0	21824000	1094100	2338500	0	0	0	0	2	0	0	0	0	0	0
P30835	PFKAL_RAT	ATP-dependent 6-phosphofructokinase, liver type (ATP-PFK) (PFK-L) (EC 2.7.1.11) (6-phosphofructokinase type B) (Phosphofructo-1-kinase isozyme B) (PFK-B) (Phosphohexokinase)	3	0	0	0	0	0	0	3	0	0	0	0	0	0	7.8	0	0	0	0	0	0	12160000	0	0	0	0	0	0	4	0	0	0	0	0	0
P32551	QCR2_RAT	Cytochrome b-c1 complex subunit 2, mitochondrial (Complex III subunit 2) (Core protein II) (Ubiquinol-cytochrome-c reductase complex core protein 2)	5	0	0	1	1	1	1	5	0	0	1	1	1	1	16.2	0	0	3.5	3.5	3.5	3.5	35278000	0	0	168640	181190	134930	134450	8	0	0	0	1	0	0
P35559	IDE_RAT	Insulin-degrading enzyme (EC 3.4.24.56) (Insulin protease) (Insulinase) (Insulysin)	7	0	1	0	0	0	0	7	0	1	0	0	0	0	8.9	0	1.2	0	0	0	0	24123000	0	930120	0	0	0	0	8	0	0	0	0	0	0
P36972	APT_RAT	Adenine phosphoribosyltransferase (APRT) (EC 2.4.2.7)	2	0	0	0	0	0	0	2	0	0	0	0	0	0	12.8	0	0	0	0	0	0	11287000	0	0	0	0	0	0	2	0	0	0	0	0	0
P38062	MAP2_RAT	Methionine aminopeptidase 2 (MAP 2) (MetAP 2) (EC 3.4.11.18) (Initiation factor 2-associated 67 kDa glycoprotein) (p67) (p67eIF2) (Peptidase M)	3	0	0	0	0	0	0	3	0	0	0	0	0	0	13	0	0	0	0	0	0	12749000	0	0	0	0	0	0	5	0	0	0	0	0	0
P38652	PGM1_RAT	Phosphoglucomutase-1 (PGM 1) (EC 5.4.2.2) (Glucose phosphomutase 1)	6	1	0	0	0	0	0	6	1	0	0	0	0	0	21.5	2.1	0	0	0	0	0	23041000	443460	0	0	0	0	0	6	0	0	0	0	0	0
P39052	DYN2_RAT	Dynamin-2 (EC 3.6.5.5)	3	0	1	0	0	0	0	2	0	1	0	0	0	0	3.9	0	1.4	0	0	0	0	5114700	0	390860	0	0	0	0	2	0	0	0	0	0	0
P39951	CDK1_RAT	Cyclin-dependent kinase 1 (CDK1) (EC 2.7.11.22) (EC 2.7.11.23) (Cell division control protein 2 homolog) (Cell division protein kinase 1) (p34 protein kinase)	3	0	0	0	1	0	1	3	0	0	0	1	0	1	12.5	0	0	0	3.7	0	3.7	23970000	0	0	0	104730	0	110330	3	0	0	0	0	0	0
P40307	PSB2_RAT	Proteasome subunit beta type-2 (EC 3.4.25.1) (Macropain subunit C7-I) (Multicatalytic endopeptidase complex subunit C7-I) (Proteasome component C7-I)	2	0	0	0	0	1	1	2	0	0	0	0	1	1	12.9	0	0	0	0	5.5	5.5	5928900	0	0	0	0	29622	37295	1	0	0	0	0	2	1
P42893	ECE1_RAT	Endothelin-converting enzyme 1 (ECE-1) (EC 3.4.24.71)	2	0	0	0	0	0	0	2	0	0	0	0	0	0	6	0	0	0	0	0	0	3500100	0	0	0	0	0	0	2	0	0	0	0	0	0
P47727	CBR1_RAT	Carbonyl reductase [NADPH] 1 (EC 1.1.1.184) (15-hydroxyprostaglandin dehydrogenase [NADP(+)]) (EC 1.1.1.141) (EC 1.1.1.197) (20-beta-hydroxysteroid dehydrogenase) (NADPH-dependent carbonyl reductase 1) (EC 1.1.1.53) (Prostaglandin 9-ketoreductase) (PG-9-KR) (Prostaglandin-E(2) 9-reductase) (EC 1.1.1.189)	3	0	0	0	0	0	0	3	0	0	0	0	0	0	18.4	0	0	0	0	0	0	16091000	0	0	0	0	0	0	4	0	0	0	0	0	0
P47858	PFKAM_RAT	ATP-dependent 6-phosphofructokinase, muscle type (ATP-PFK) (PFK-M) (EC 2.7.1.11) (6-phosphofructokinase type A) (Phosphofructo-1-kinase isozyme A) (PFK-A) (Phosphohexokinase)	4	0	0	1	0	0	0	4	0	0	1	0	0	0	7.8	0	0	1.4	0	0	0	14442000	0	0	476860	0	0	0	4	0	0	1	0	0	0
P50503	F10A1_RAT	Hsc70-interacting protein (Hip) (Protein FAM10A1) (Protein ST13 homolog)	6	0	0	1	1	1	1	6	0	0	1	1	1	1	16.3	0	0	3.5	3.5	3.5	3.5	63226000	0	0	159610	187320	299360	302840	10	0	0	0	0	0	0
P51583	PUR6_RAT	Multifunctional protein ADE2 [Includes: Phosphoribosylaminoimidazole-succinocarboxamide synthase (EC 6.3.2.6) (SAICAR synthetase); Phosphoribosylaminoimidazole carboxylase (EC 4.1.1.21) (AIR carboxylase) (AIRC)]	2	1	0	0	0	0	0	2	1	0	0	0	0	0	5.2	5.2	0	0	0	0	0	17476000	55301	0	0	0	0	0	4	1	0	0	0	0	0
P52925	HMGB2_RAT	High mobility group protein B2 (High mobility group protein 2) (HMG-2)	3	0	1	0	0	1	2	2	0	0	0	0	1	1	20	0	5.7	0	0	6.2	11.9	52386000	0	0	0	0	216770	291190	2	0	0	0	0	1	1
P53534	PYGB_RAT	Glycogen phosphorylase, brain form (EC 2.4.1.1) (Fragment)	5	0	0	0	0	1	0	3	0	0	0	0	0	0	7.4	0	0	0	0	1.4	0	6957200	0	0	0	0	0	0	3	0	0	0	0	0	0
P54921	SNAA_RAT	Alpha-soluble NSF attachment protein (SNAP-alpha) (N-ethylmaleimide-sensitive factor attachment protein alpha)	2	0	0	0	0	0	0	2	0	0	0	0	0	0	12.9	0	0	0	0	0	0	6759900	0	0	0	0	0	0	2	0	0	0	0	0	0
P56571	ES1_RAT	ES1 protein homolog, mitochondrial	3	0	0	0	0	0	0	3	0	0	0	0	0	0	20.7	0	0	0	0	0	0	12556000	0	0	0	0	0	0	3	0	0	0	0	0	0
P57113	MAAI_RAT	Maleylacetoacetate isomerase (MAAI) (EC 5.2.1.2) (GSTZ1-1) (Glutathione S-transferase zeta 1) (EC 2.5.1.18)	4	0	0	0	0	0	0	4	0	0	0	0	0	0	31	0	0	0	0	0	0	15941000	0	0	0	0	0	0	5	0	0	0	0	0	0
P59215	GNAO_RAT	Guanine nucleotide-binding protein G(o) subunit alpha	2	0	1	0	0	0	0	2	0	0	0	0	0	0	7.9	0	3.1	0	0	0	0	7666200	0	0	0	0	0	0	2	0	0	0	0	0	0
P60892	PRPS1_RAT	Ribose-phosphate pyrophosphokinase 1 (EC 2.7.6.1) (Phosphoribosyl pyrophosphate synthase I) (PRS-I)	3	0	0	0	0	0	0	3	0	0	0	0	0	0	13.2	0	0	0	0	0	0	14186000	0	0	0	0	0	0	4	0	0	0	0	0	0
P61459	PHS_RAT	Pterin-4-alpha-carbinolamine dehydratase (PHS) (EC 4.2.1.96) (4-alpha-hydroxy-tetrahydropterin dehydratase) (Dimerization cofactor of hepatocyte nuclear factor 1-alpha) (DCoH) (Dimerization cofactor of HNF1) (Phenylalanine hydroxylase-stimulating protein) (Pterin carbinolamine dehydratase) (PCD)	3	1	1	0	0	1	1	3	1	1	0	0	1	1	35.6	7.7	7.7	0	0	7.7	7.7	10540000	1349000	3168400	0	0	243020	330270	4	1	0	0	0	0	0
P61589	RHOA_RAT	Transforming protein RhoA (EC 3.6.5.2)	4	1	0	0	0	0	0	4	1	0	0	0	0	0	24.9	4.7	0	0	0	0	0	14670000	885040	0	0	0	0	0	3	0	0	0	0	0	0
P61765	STXB1_RAT	Syntaxin-binding protein 1 (N-Sec1) (Protein unc-18 homolog 1) (Unc18-1) (Protein unc-18 homolog A) (Unc-18A) (p67) (rbSec1)	2	0	0	0	0	0	0	2	0	0	0	0	0	0	3.9	0	0	0	0	0	0	4780400	0	0	0	0	0	0	2	0	0	0	0	0	0
P63004	LIS1_RAT	Platelet-activating factor acetylhydrolase IB subunit alpha (Lissencephaly-1 protein) (LIS-1) (PAF acetylhydrolase 45 kDa subunit) (PAF-AH 45 kDa subunit) (PAF-AH alpha) (PAFAH alpha)	2	0	0	0	0	0	0	2	0	0	0	0	0	0	6.3	0	0	0	0	0	0	7133500	0	0	0	0	0	0	2	0	0	0	0	0	0
P63088	PP1G_RAT	Serine/threonine-protein phosphatase PP1-gamma catalytic subunit (PP-1G) (EC 3.1.3.16) (Protein phosphatase 1C catalytic subunit)	3	1	1	0	0	1	1	3	1	1	0	0	1	1	15.2	4.3	4.3	0	0	3.1	3.1	20384000	952050	1229100	0	0	28205	44086	6	0	0	0	0	0	1
P63324	RS12_RAT	40S ribosomal protein S12	2	1	0	0	1	0	0	2	1	0	0	1	0	0	25	7.6	0	0	16.7	0	0	36596000	2687300	0	0	72952	0	0	5	1	0	0	1	0	0
P68101	IF2A_RAT	Eukaryotic translation initiation factor 2 subunit 1 (Eukaryotic translation initiation factor 2 subunit alpha) (eIF-2-alpha) (eIF-2A) (eIF-2alpha)	3	0	0	0	1	1	1	3	0	0	0	1	1	1	18.1	0	0	0	3.8	3.8	3.8	12895000	0	0	0	102840	211140	160730	4	0	0	0	0	0	1
P68255	1433T_RAT	14-3-3 protein theta (14-3-3 protein tau)	6	3	1	4	5	5	4	4	1	0	1	1	1	1	33.1	13.1	4.1	16.7	20	20	16.7	24853000	3178200	0	0	213780	467560	352110	4	1	0	1	1	1	1
P81795	IF2G_RAT	Eukaryotic translation initiation factor 2 subunit 3, X-linked (EC 3.6.5.3) (Eukaryotic translation initiation factor 2 subunit gamma, X-linked) (eIF-2-gamma) (eIF-2-gamma X) (PP42)	7	0	0	0	0	0	0	7	0	0	0	0	0	0	25.6	0	0	0	0	0	0	40474000	0	0	0	0	0	0	12	0	0	0	0	0	0
P83953	IMA5_RAT	Importin subunit alpha-5 (Importin alpha-5) (Karyopherin subunit alpha-1)	2	0	1	0	0	0	0	2	0	1	0	0	0	0	7.2	0	4.6	0	0	0	0	24029000	0	1949300	0	0	0	0	1	0	1	0	0	0	0
P84087	CPLX2_RAT	Complexin-2 (Complexin II) (CPX II) (Synaphin-1)	2	0	0	0	0	0	0	2	0	0	0	0	0	0	28.4	0	0	0	0	0	0	18310000	0	0	0	0	0	0	3	0	0	0	0	0	0
P84817	FIS1_RAT	Mitochondrial fission 1 protein (FIS1 homolog) (rFis1) (Tetratricopeptide repeat protein 11) (TPR repeat protein 11)	4	0	0	0	0	0	0	4	0	0	0	0	0	0	25.7	0	0	0	0	0	0	3171100	0	0	0	0	0	0	3	0	0	0	0	0	0
P85968	6PGD_RAT	6-phosphogluconate dehydrogenase, decarboxylating (EC 1.1.1.44)	3	0	0	0	0	0	0	3	0	0	0	0	0	0	11.4	0	0	0	0	0	0	21539000	0	0	0	0	0	0	7	0	0	0	0	0	0
P85970	ARPC2_RAT	Actin-related protein 2/3 complex subunit 2 (Arp2/3 complex 34 kDa subunit) (p34-ARC)	3	0	0	0	0	0	0	3	0	0	0	0	0	0	17.3	0	0	0	0	0	0	11315000	0	0	0	0	0	0	4	0	0	0	0	0	0
P85971	6PGL_RAT	6-phosphogluconolactonase (6PGL) (EC 3.1.1.31)	4	0	0	0	0	0	0	4	0	0	0	0	0	0	24.9	0	0	0	0	0	0	12002000	0	0	0	0	0	0	6	0	0	0	0	0	0
P97697	IMPA1_RAT	Inositol monophosphatase 1 (IMP 1) (IMPase 1) (EC 3.1.3.25) (D-galactose 1-phosphate phosphatase) (EC 3.1.3.94) (Inositol-1(or 4)-monophosphatase 1) (Lithium-sensitive myo-inositol monophosphatase A1)	2	0	0	1	0	0	0	2	0	0	1	0	0	0	12.6	0	0	8.3	0	0	0	8453600	0	0	140950	0	0	0	2	0	0	0	0	0	0
P97881	MUC13_RAT	Mucin-13 (MUC-13)	3	0	0	0	0	0	0	3	0	0	0	0	0	0	11.2	0	0	0	0	0	0	9891900	0	0	0	0	0	0	3	0	0	0	0	0	0
Q3KR86	MIC60_RAT	MICOS complex subunit Mic60 (Mitochondrial inner membrane protein) (Mitofilin) (Fragment)	3	1	0	0	1	1	1	3	1	0	0	1	1	1	8.7	2.3	0	0	2.1	2.1	2.1	9636600	724040	0	0	86333	58732	76196	3	0	0	0	0	1	0
Q3KRD8	IF6_RAT	Eukaryotic translation initiation factor 6 (eIF-6)	3	1	0	0	0	1	0	3	1	0	0	0	1	0	22.9	7.3	0	0	0	7.3	0	17313000	1045600	0	0	0	142330	0	4	0	0	0	0	0	0
Q3MIE4	VAT1_RAT	Synaptic vesicle membrane protein VAT-1 homolog (EC 1.-.-.-) (Mitofusin-binding protein) (Protein MIB)	6	1	0	0	0	0	0	6	1	0	0	0	0	0	25.2	3.5	0	0	0	0	0	36076000	1113100	0	0	0	0	0	6	0	0	0	0	0	0
Q3T1I4	PRRC1_RAT	Protein PRRC1 (Proline-rich and coiled-coil-containing protein 1)	2	0	0	0	0	0	0	2	0	0	0	0	0	0	9.9	0	0	0	0	0	0	7395000	0	0	0	0	0	0	2	0	0	0	0	0	0
Q3T1K5	CAZA2_RAT	F-actin-capping protein subunit alpha-2 (CapZ alpha-2)	2	1	1	1	1	0	0	2	1	1	1	1	0	0	11.5	5.2	5.2	6.3	6.3	0	0	15827000	402710	643610	212880	258590	0	0	2	0	0	0	0	0	0
Q499N6	UBXN1_RAT	UBX domain-containing protein 1 (SAPK substrate protein 1)	2	0	0	0	0	0	0	2	0	0	0	0	0	0	10.4	0	0	0	0	0	0	9595900	0	0	0	0	0	0	2	0	0	0	0	0	0
Q4AEF8	COPG1_RAT	Coatomer subunit gamma-1 (Gamma-1-coat protein) (Gamma-1-COP)	6	0	1	1	1	1	1	6	0	1	1	1	1	1	11.2	0	1.4	1.4	1.4	1.9	1.9	17036000	0	1009800	229960	90823	26823	22957	5	0	0	1	0	0	0
Q4KM49	SYYC_RAT	Tyrosine--tRNA ligase, cytoplasmic (EC 6.1.1.1) (Tyrosyl-tRNA synthetase) (TyrRS) [Cleaved into: Tyrosine--tRNA ligase, cytoplasmic, N-terminally processed]	7	0	0	0	0	0	0	7	0	0	0	0	0	0	17.8	0	0	0	0	0	0	32921000	0	0	0	0	0	0	6	0	0	0	0	0	0
Q4KM74	SC22B_RAT	Vesicle-trafficking protein SEC22b (ER-Golgi SNARE of 24 kDa) (ERS-24) (ERS24) (SEC22 vesicle-trafficking protein homolog B) (SEC22 vesicle-trafficking protein-like 1)	2	0	0	1	1	1	1	2	0	0	1	1	1	1	14.4	0	0	4.7	4.7	4.7	4.7	14201000	0	0	122970	164680	142980	206020	2	0	0	0	0	0	0
Q4V7C6	GUAA_RAT	GMP synthase [glutamine-hydrolyzing] (EC 6.3.5.2) (GMP synthetase) (Glutamine amidotransferase)	3	0	0	0	0	0	0	3	0	0	0	0	0	0	5.5	0	0	0	0	0	0	5242600	0	0	0	0	0	0	3	0	0	0	0	0	0
Q4V7C7	ARP3_RAT	Actin-related protein 3 (Actin-like protein 3)	4	0	0	0	0	0	0	4	0	0	0	0	0	0	17.9	0	0	0	0	0	0	22601000	0	0	0	0	0	0	5	0	0	0	0	0	0
Q5EB77	RAB18_RAT	Ras-related protein Rab-18	3	0	0	0	0	0	0	3	0	0	0	0	0	0	21.4	0	0	0	0	0	0	11903000	0	0	0	0	0	0	2	0	0	0	0	0	0
Q5FVI6	VATC1_RAT	V-type proton ATPase subunit C 1 (V-ATPase subunit C 1) (Vacuolar proton pump subunit C 1)	4	1	0	0	0	0	0	4	1	0	0	0	0	0	14.9	5.2	0	0	0	0	0	12035000	469440	0	0	0	0	0	4	0	0	0	0	0	0
Q5FVM4	NONO_RAT	Non-POU domain-containing octamer-binding protein (NonO protein)	4	0	0	0	0	1	1	4	0	0	0	0	1	1	13.9	0	0	0	0	1.9	1.9	14496000	0	0	0	0	394850	229560	4	0	0	0	0	1	1
Q5FVQ4	MLEC_RAT	Malectin	2	0	0	0	0	1	0	2	0	0	0	0	1	0	8.6	0	0	0	0	4.5	0	9933700	0	0	0	0	0	0	3	0	0	0	0	1	0
Q5HZY2	SAR1B_RAT	GTP-binding protein SAR1b	2	0	1	0	0	0	0	2	0	1	0	0	0	0	15.7	0	5.6	0	0	0	0	9234400	0	552170	0	0	0	0	2	0	0	0	0	0	0
Q5M7U6	ARP2_RAT	Actin-related protein 2 (Actin-like protein 2)	2	0	0	0	0	1	1	2	0	0	0	0	1	1	7.9	0	0	0	0	3.6	3.6	4380600	0	0	0	0	125610	119550	2	0	0	0	0	0	0
Q5M9G3	CAPR1_RAT	Caprin-1 (Cytoplasmic activation- and proliferation-associated protein 1) (GPI-anchored protein p137) (GPI-p137) (p137GPI) (RNA granule protein 105)	2	0	0	0	0	1	1	2	0	0	0	0	1	1	5.5	0	0	0	0	1.7	1.7	8691000	0	0	0	0	188000	292140	2	0	0	0	0	0	0
Q5RJR2	TWF1_RAT	Twinfilin-1	3	1	1	0	0	1	1	3	1	1	0	0	1	1	11.7	2.6	5.4	0	0	3.7	3.7	16437000	782430	650360	0	0	165160	134070	3	0	0	0	0	1	1
Q5RK09	EIF3G_RAT	Eukaryotic translation initiation factor 3 subunit G (eIF3g) (Eukaryotic translation initiation factor 3 RNA-binding subunit) (eIF-3 RNA-binding subunit) (Eukaryotic translation initiation factor 3 subunit 4) (eIF-3-delta) (eIF3 p42) (eIF3 p44)	3	1	0	0	0	0	0	3	1	0	0	0	0	0	18.1	4.1	0	0	0	0	0	16489000	718870	0	0	0	0	0	3	0	0	0	0	0	0
Q5RKI0	WDR1_RAT	WD repeat-containing protein 1	4	1	0	0	0	0	0	4	1	0	0	0	0	0	14.5	3.8	0	0	0	0	0	15286000	1012500	0	0	0	0	0	4	0	0	0	0	0	0
Q5SGE0	LPPRC_RAT	Leucine-rich PPR motif-containing protein, mitochondrial (130 kDa leucine-rich protein) (LRP 130) (Leucine rich protein 157) (rLRP157)	7	0	1	0	1	1	0	7	0	1	0	1	1	0	7.4	0	0.7	0	0.7	0.7	0	32790000	0	567180	0	545420	67642	0	6	0	0	0	1	0	0
Q5U2Q7	ERF1_RAT	Eukaryotic peptide chain release factor subunit 1 (Eukaryotic release factor 1) (eRF1)	2	0	0	0	0	0	0	2	0	0	0	0	0	0	5.7	0	0	0	0	0	0	2222900	0	0	0	0	0	0	2	0	0	0	0	0	0
Q5U2Z3	NP1L4_RAT	Nucleosome assembly protein 1-like 4	3	1	0	0	1	1	1	2	0	0	0	0	1	1	11.7	2.6	0	0	2.6	4.4	4.4	11586000	0	0	0	0	153890	195700	3	0	0	0	0	0	0
Q5XFW8	SEC13_RAT	Protein SEC13 homolog (GATOR complex protein SEC13) (SEC13-like protein 1)	2	0	1	0	0	0	0	2	0	1	0	0	0	0	15.2	0	8.1	0	0	0	0	9134800	0	842790	0	0	0	0	4	0	0	0	0	0	0
Q5XHY5	SYTC_RAT	Threonine--tRNA ligase 1, cytoplasmic (EC 6.1.1.3) (Threonine--tRNA ligase, cytoplasmic) (Threonyl-tRNA synthetase) (ThrRS) (Threonyl-tRNA synthetase 1)	3	0	1	0	0	0	0	3	0	1	0	0	0	0	7.2	0	2.9	0	0	0	0	4999700	0	505350	0	0	0	0	4	0	0	0	0	0	0
Q5XHZ0	TRAP1_RAT	Heat shock protein 75 kDa, mitochondrial (HSP 75) (TNFR-associated protein 1) (Tumor necrosis factor type 1 receptor-associated protein) (TRAP-1)	2	1	0	0	0	0	0	2	1	0	0	0	0	0	3.8	1.8	0	0	0	0	0	7120800	658210	0	0	0	0	0	2	0	0	0	0	0	0
Q5XI72	IF4H_RAT	Eukaryotic translation initiation factor 4H (eIF-4H) (Williams-Beuren syndrome chromosomal region 1 protein homolog)	4	1	1	0	0	1	1	4	1	1	0	0	1	1	23.8	5.6	5.6	0	0	9.3	9.3	36856000	815820	1130100	0	0	199090	331180	4	0	0	0	0	0	0
Q5XIE0	AN32E_RAT	Acidic leucine-rich nuclear phosphoprotein 32 family member E	3	1	0	0	0	0	0	3	1	0	0	0	0	0	17.8	5	0	0	0	0	0	16642000	604960	0	0	0	0	0	3	0	0	0	0	0	0
Q5XIP6	FEN1_RAT	Flap endonuclease 1 (FEN-1) (EC 3.1.-.-) (Flap structure-specific endonuclease 1)	3	0	0	0	0	0	0	3	0	0	0	0	0	0	15.5	0	0	0	0	0	0	11997000	0	0	0	0	0	0	2	0	0	0	0	0	0
Q62658	FKB1A_RAT	Peptidyl-prolyl cis-trans isomerase FKBP1A (PPIase FKBP1A) (EC 5.2.1.8) (12 kDa FK506-binding protein) (12 kDa FKBP) (FKBP-12) (FK506-binding protein 1A) (FKBP-1A) (Immunophilin FKBP12) (Rotamase)	2	1	0	0	1	1	1	2	1	0	0	1	1	1	25	12	0	0	12	12	12	17908000	2362600	0	0	120350	392410	376460	3	1	0	0	0	1	1
Q62733	LAP2_RAT	Lamina-associated polypeptide 2, isoform beta (Thymopoietin isoform beta) (TP beta)	2	0	1	0	0	0	0	2	0	1	0	0	0	0	7.3	0	3.8	0	0	0	0	13644000	0	840080	0	0	0	0	2	0	0	0	0	0	0
Q62881	NOL3_RAT	Nucleolar protein 3 (Apoptosis repressor with CARD)	2	0	0	0	0	0	0	2	0	0	0	0	0	0	20.4	0	0	0	0	0	0	5901300	0	0	0	0	0	0	2	0	0	0	0	0	0
Q62902	LMAN1_RAT	Protein ERGIC-53 (ER-Golgi intermediate compartment 53 kDa protein) (Lectin mannose-binding 1) (p58)	2	0	0	0	0	0	0	2	0	0	0	0	0	0	10.1	0	0	0	0	0	0	8502100	0	0	0	0	0	0	5	0	0	0	0	0	0
Q62950	DPYL1_RAT	Dihydropyrimidinase-related protein 1 (DRP-1) (Collapsin response mediator protein 1) (CRMP-1) (Inactive dihydropyrimidinase)	5	2	1	1	2	1	2	5	1	1	0	0	0	0	15.2	4.5	1.2	2.8	4.2	1.4	4.2	17969000	502940	432350	0	0	0	0	3	0	0	0	0	0	0
Q63083	NUCB1_RAT	Nucleobindin-1 (Bone 63 kDa calcium-binding protein) (CALNUC)	4	1	0	0	0	0	1	4	1	0	0	0	0	1	13.5	3.5	0	0	0	0	2.2	11618000	518560	0	0	0	0	445850	2	1	0	0	0	0	0
Q63413	DX39B_RAT	Spliceosome RNA helicase Ddx39b (EC 3.6.4.13) (56 kDa U2AF65-associated protein) (ATP-dependent RNA helicase p47) (DEAD box protein Uap56)	3	0	1	0	0	0	0	3	0	1	0	0	0	0	14.5	0	2.3	0	0	0	0	12240000	0	1010100	0	0	0	0	2	0	0	0	0	0	0
Q63692	CDC37_RAT	Hsp90 co-chaperone Cdc37 (Hsp90 chaperone protein kinase-targeting subunit) (p50Cdc37) [Cleaved into: Hsp90 co-chaperone Cdc37, N-terminally processed]	3	1	1	0	0	1	1	3	1	1	0	0	1	1	14.8	4.5	4.5	0	0	4.5	4.5	17298000	1317400	1305700	0	0	110370	262820	5	0	0	0	0	0	0
Q63754	SYUB_RAT	Beta-synuclein (Phosphoneuroprotein 14) (PNP 14)	2	0	0	0	0	0	0	2	0	0	0	0	0	0	29.2	0	0	0	0	0	0	8762400	0	0	0	0	0	0	3	0	0	0	0	0	0
Q63797	PSME1_RAT	Proteasome activator complex subunit 1 (11S regulator complex subunit alpha) (REG-alpha) (Activator of multicatalytic protease subunit 1) (Proteasome activator 28 subunit alpha) (PA28a) (PA28alpha)	4	0	1	0	0	0	0	4	0	1	0	0	0	0	14.9	0	4.4	0	0	0	0	12760000	0	876910	0	0	0	0	4	0	0	0	0	0	0
Q64057	AL7A1_RAT	Alpha-aminoadipic semialdehyde dehydrogenase (Alpha-AASA dehydrogenase) (EC 1.2.1.31) (Aldehyde dehydrogenase family 7 member A1) (EC 1.2.1.3) (Antiquitin-1) (Betaine aldehyde dehydrogenase) (EC 1.2.1.8) (Delta1-piperideine-6-carboxylate dehydrogenase) (P6c dehydrogenase)	4	0	1	0	0	0	1	4	0	1	0	0	0	1	12.2	0	3.2	0	0	0	3.2	15843000	0	878920	0	0	0	28522	3	0	0	0	0	0	0
Q641W2	MYG1_RAT	MYG1 exonuclease (EC 3.1.-.-)	5	0	0	0	0	0	0	5	0	0	0	0	0	0	23.4	0	0	0	0	0	0	19378000	0	0	0	0	0	0	5	0	0	0	0	0	0
Q64542	AT2B4_RAT	Plasma membrane calcium-transporting ATPase 4 (PMCA4) (EC 7.2.2.10) (Plasma membrane calcium ATPase isoform 4) (Plasma membrane calcium pump isoform 4)	2	0	0	0	0	0	0	2	0	0	0	0	0	0	2.7	0	0	0	0	0	0	5201000	0	0	0	0	0	0	2	0	0	0	0	0	0
Q66HD3	NASP_RAT	Nuclear autoantigenic sperm protein (NASP)	3	0	0	0	0	0	0	3	0	0	0	0	0	0	6.7	0	0	0	0	0	0	3135100	0	0	0	0	0	0	4	0	0	0	0	0	0
Q66HL2	SRC8_RAT	Src substrate cortactin	3	1	0	0	0	0	0	3	1	0	0	0	0	0	9.6	2.9	0	0	0	0	0	11348000	507810	0	0	0	0	0	3	0	0	0	0	0	0
Q68FU3	ETFB_RAT	Electron transfer flavoprotein subunit beta (Beta-ETF)	2	0	0	0	0	0	0	2	0	0	0	0	0	0	11.4	0	0	0	0	0	0	10525000	0	0	0	0	0	0	2	0	0	0	0	0	0
Q68FY0	QCR1_RAT	Cytochrome b-c1 complex subunit 1, mitochondrial (Complex III subunit 1) (Core protein I) (Ubiquinol-cytochrome-c reductase complex core protein 1)	4	1	1	0	0	1	0	4	1	1	0	0	1	0	15.8	4	4	0	0	2.5	0	21332000	660600	436610	0	0	185500	0	5	0	0	0	0	0	0
Q6AYK6	CYBP_RAT	Calcyclin-binding protein (CacyBP)	2	1	0	0	0	0	0	2	1	0	0	0	0	0	7	3.9	0	0	0	0	0	7419600	484830	0	0	0	0	0	2	0	0	0	0	0	0
Q6AYZ1	TBA1C_RAT	Tubulin alpha-1C chain (Alpha-tubulin 6) (Tubulin alpha-6 chain) [Cleaved into: Detyrosinated tubulin alpha-1C chain]	19	17	12	20	22	18	19	2	0	1	1	1	1	1	63.9	45	42.3	54.3	61	43.7	43.9	18355000	0	1208700	1543400	1040200	362630	708980	3	0	0	0	0	0	0
Q6IUR5	NENF_RAT	Neudesin (Neuron-derived neurotrophic factor) (SCIRP10-related protein) (Spinal cord injury-related protein 10)	3	0	0	0	0	0	0	3	0	0	0	0	0	0	20.5	0	0	0	0	0	0	15914000	0	0	0	0	0	0	3	0	0	0	0	0	0
Q6JE36	NDRG1_RAT	Protein NDRG1 (N-myc downstream-regulated gene 1 protein) (Protein Ndr1)	5	0	0	0	0	1	0	5	0	0	0	0	1	0	25.9	0	0	0	0	4.3	0	14102000	0	0	0	0	237280	0	4	0	0	0	0	2	0
Q6MG08	ABCF1_RAT	ATP-binding cassette sub-family F member 1 (ATP-binding cassette 50)	4	0	0	0	0	0	0	4	0	0	0	0	0	0	8.8	0	0	0	0	0	0	4522200	0	0	0	0	0	0	3	0	0	0	0	0	0
Q6P6R2	DLDH_RAT	Dihydrolipoyl dehydrogenase, mitochondrial (EC 1.8.1.4) (Dihydrolipoamide dehydrogenase)	2	0	0	0	0	0	0	2	0	0	0	0	0	0	6.9	0	0	0	0	0	0	7728000	0	0	0	0	0	0	2	0	0	0	0	0	0
Q6P7A9	LYAG_RAT	Lysosomal alpha-glucosidase (EC 3.2.1.20) (Acid maltase)	4	0	0	1	1	1	0	4	0	0	1	1	1	0	6.6	0	0	1	1	1.5	0	13640000	0	0	155540	164400	161280	0	5	0	0	0	0	0	0
Q6P7B0	SYWC_RAT	Tryptophan--tRNA ligase, cytoplasmic (EC 6.1.1.2) (Tryptophanyl-tRNA synthetase) (TrpRS) [Cleaved into: T1-TrpRS; T2-TrpRS]	4	1	0	0	0	0	0	4	1	0	0	0	0	0	13.1	3.3	0	0	0	0	0	34211000	1594800	0	0	0	0	0	6	1	0	0	0	0	0
Q6P7Q4	LGUL_RAT	Lactoylglutathione lyase (EC 4.4.1.5) (Aldoketomutase) (Glyoxalase I) (Glx I) (Ketone-aldehyde mutase) (Methylglyoxalase) (S-D-lactoylglutathione methylglyoxal lyase)	4	1	1	0	0	0	0	4	1	1	0	0	0	0	28.8	4.9	4.9	0	0	0	0	18901000	591170	1128600	0	0	0	0	5	0	0	0	0	0	0
Q6P9U8	EIF3H_RAT	Eukaryotic translation initiation factor 3 subunit H (eIF3h) (Eukaryotic translation initiation factor 3 subunit 3) (eIF-3-gamma) (eIF3 p40 subunit)	3	0	0	1	1	1	1	3	0	0	1	1	1	1	15.9	0	0	5.4	5.4	5.4	5.4	6575800	0	0	97477	81077	102300	93042	4	0	0	2	2	5	1
Q6PCU2	VATE1_RAT	V-type proton ATPase subunit E 1 (V-ATPase subunit E 1) (Vacuolar proton pump subunit E 1)	2	0	0	0	0	0	0	2	0	0	0	0	0	0	11.9	0	0	0	0	0	0	11081000	0	0	0	0	0	0	2	0	0	0	0	0	0
Q6PDU7	ATP5L_RAT	ATP synthase subunit g, mitochondrial (ATPase subunit g) (ATP synthase membrane subunit g)	2	0	0	0	0	0	0	2	0	0	0	0	0	0	33	0	0	0	0	0	0	14700000	0	0	0	0	0	0	2	0	0	0	0	0	0
Q6PEC1	TBCA_RAT	Tubulin-specific chaperone A (TCP1-chaperonin cofactor A) (Tubulin-folding cofactor A) (CFA)	2	1	0	0	0	0	0	2	1	0	0	0	0	0	25.9	17.6	0	0	0	0	0	19333000	1491300	0	0	0	0	0	2	1	0	0	0	0	0
Q7M0E3	DEST_RAT	Destrin (Actin-depolymerizing factor) (ADF)	9	1	0	0	0	1	1	9	1	0	0	0	1	1	64.8	7.9	0	0	0	7.3	7.3	121400000	5261900	0	0	0	477470	468800	13	2	0	0	0	1	1
Q7TPJ0	SSRA_RAT	Translocon-associated protein subunit alpha (TRAP-alpha) (Liver regeneration-related protein LRRG137) (Signal sequence receptor subunit alpha) (SSR-alpha)	3	1	1	1	1	1	1	3	1	1	1	1	1	1	10.7	2.5	2.5	3.4	3.4	3.4	3.4	21416000	625950	926120	582190	552600	326830	336990	3	0	0	0	0	1	0
Q8CFN2	CDC42_RAT	Cell division control protein 42 homolog (EC 3.6.5.2)	3	1	1	0	0	0	0	3	1	1	0	0	0	0	21.5	6.8	6.8	0	0	0	0	17087000	409020	1003800	0	0	0	0	5	0	0	0	0	0	0
Q8K1Q0	NMT1_RAT	Glycylpeptide N-tetradecanoyltransferase 1 (EC 2.3.1.97) (Myristoyl-CoA:protein N-myristoyltransferase 1) (NMT 1) (Type I N-myristoyltransferase) (Peptide N-myristoyltransferase 1)	2	0	0	0	0	0	0	2	0	0	0	0	0	0	6.7	0	0	0	0	0	0	1729300	0	0	0	0	0	0	2	0	0	0	0	0	0
Q8K585	HMGA1_RAT	High mobility group protein HMG-I/HMG-Y (HMG-I(Y)) (High mobility group AT-hook protein 1) (High mobility group protein A1)	2	0	0	0	0	0	0	2	0	0	0	0	0	0	17.8	0	0	0	0	0	0	1446000	0	0	0	0	0	0	2	0	0	0	0	0	0
Q8VHF5	CISY_RAT	Citrate synthase, mitochondrial (EC 2.3.3.1) (Citrate (Si)-synthase)	2	0	1	0	0	0	0	2	0	1	0	0	0	0	4.7	0	2.6	0	0	0	0	3672100	0	468240	0	0	0	0	2	0	0	0	0	0	0
Q8VIJ5	OGA_RAT	Protein O-GlcNAcase (OGA) (EC 3.2.1.169) (Beta-N-acetylhexosaminidase) (Beta-hexosaminidase) (Bifunctional protein NCOAT) (Meningioma-expressed antigen 5) (N-acetyl-beta-D-glucosaminidase) (N-acetyl-beta-glucosaminidase)	3	0	0	0	0	1	0	3	0	0	0	0	1	0	5.5	0	0	0	0	2.4	0	6325300	0	0	0	0	32996	0	3	0	0	0	0	0	0
Q91V33	KHDR1_RAT	KH domain-containing, RNA-binding, signal transduction-associated protein 1 (GAP-associated tyrosine phosphoprotein p62) (Src-associated in mitosis 68 kDa protein) (Sam68) (p21 Ras GTPase-activating protein-associated p62) (p68)	4	0	0	0	0	0	0	4	0	0	0	0	0	0	19.4	0	0	0	0	0	0	14445000	0	0	0	0	0	0	5	0	0	0	0	0	0
Q91Z63	TRI63_RAT	E3 ubiquitin-protein ligase TRIM63 (EC 2.3.2.27) (Muscle-specific RING finger protein 1) (MuRF-1) (MuRF1) (RING-type E3 ubiquitin transferase TRIM63) (Tripartite motif-containing protein 63)	2	1	0	0	0	0	0	2	1	0	0	0	0	0	8.5	5.4	0	0	0	0	0	10586000	3215800	0	0	0	0	0	1	1	0	0	0	0	0
Q920J4	TXNL1_RAT	Thioredoxin-like protein 1 (Thioredoxin-related protein)	6	1	0	0	0	0	0	6	1	0	0	0	0	0	36.3	7.6	0	0	0	0	0	64916000	2080900	0	0	0	0	0	6	1	0	0	0	0	0
Q920L2	SDHA_RAT	Succinate dehydrogenase [ubiquinone] flavoprotein subunit, mitochondrial (EC 1.3.5.1) (Flavoprotein subunit of complex II) (Fp)	4	0	0	0	0	0	1	4	0	0	0	0	0	1	12	0	0	0	0	0	3.2	24276000	0	0	0	0	0	578630	5	0	0	0	0	0	1
Q925G0	RBM3_RAT	RNA-binding protein 3 (RNA-binding motif protein 3)	2	0	0	0	0	0	0	2	0	0	0	0	0	0	29.7	0	0	0	0	0	0	13352000	0	0	0	0	0	0	2	0	0	0	0	0	0
Q99MZ8	LASP1_RAT	LIM and SH3 domain protein 1 (LASP-1)	2	0	0	0	0	1	0	2	0	0	0	0	1	0	8.7	0	0	0	0	3.8	0	3316100	0	0	0	0	48058	0	2	0	0	0	0	1	0
Q99PF5	FUBP2_RAT	Far upstream element-binding protein 2 (FUSE-binding protein 2) (KH type-splicing regulatory protein) (KSRP) (MAP2 RNA trans-acting protein 1) (MARTA1)	6	1	0	0	0	0	0	6	1	0	0	0	0	0	17.6	1.4	0	0	0	0	0	29588000	398860	0	0	0	0	0	6	0	0	0	0	0	0
Q9ER24	ATX10_RAT	Ataxin-10 (Neuronal beta-catenin-like protein) (Spinocerebellar ataxia type 10 protein homolog)	6	0	0	1	1	1	1	6	0	0	1	1	1	1	20.2	0	0	3.2	3.2	3.2	3.2	34052000	0	0	368090	526970	303750	352140	6	0	0	0	0	0	0
Q9ES21	SAC1_RAT	Phosphatidylinositol-3-phosphatase SAC1 (EC 3.1.3.64) (Phosphatidylinositol-4-phosphate phosphatase) (Suppressor of actin mutations 1-like protein)	2	0	0	0	0	0	0	2	0	0	0	0	0	0	4.3	0	0	0	0	0	0	6137000	0	0	0	0	0	0	2	0	0	0	0	0	0
Q9ES54	NPL4_RAT	Nuclear protein localization protein 4 homolog (Protein NPL4)	2	1	0	1	1	0	1	2	1	0	1	1	0	1	3.8	1.5	0	1.5	1.5	0	1.5	652810	916180	0	357940	417120	0	323890	1	0	0	0	1	0	0
Q9EST6	AN32B_RAT	Acidic leucine-rich nuclear phosphoprotein 32 family member B (Proliferation-related acidic leucine-rich protein PAL31)	2	1	1	0	0	1	0	2	1	1	0	0	1	0	11.4	7	7	0	0	7	0	31066000	1142700	1811800	0	0	167190	0	3	0	1	0	0	0	0
Q9JHL4	DBNL_RAT	Drebrin-like protein (Actin-binding protein 1) (Abp1) (SH3 domain-containing protein 7)	5	0	1	0	0	0	0	5	0	1	0	0	0	0	15.4	0	4.6	0	0	0	0	12566000	0	584430	0	0	0	0	6	0	0	0	0	0	0
Q9JHU0	DPYL5_RAT	Dihydropyrimidinase-related protein 5 (DRP-5) (UNC33-like phosphoprotein 6) (ULIP-6)	2	0	0	0	0	0	0	2	0	0	0	0	0	0	5.7	0	0	0	0	0	0	1929800	0	0	0	0	0	0	2	0	0	0	0	0	0
Q9JI85	NUCB2_RAT	Nucleobindin-2 (DNA-binding protein NEFA) (Prepronesfatin) [Cleaved into: Nesfatin-1]	2	0	0	1	0	1	1	2	0	0	1	0	1	1	8.1	0	0	2.6	0	2.6	2.6	6275400	0	0	110820	0	305990	299150	3	0	0	0	0	1	1
Q9JJ22	ERAP1_RAT	Endoplasmic reticulum aminopeptidase 1 (EC 3.4.11.-) (ARTS-1) (Adipocyte-derived leucine aminopeptidase) (A-LAP) (Aminopeptidase PILS) (Puromycin-insensitive leucyl-specific aminopeptidase) (PILS-AP)	3	1	0	0	0	0	0	3	1	0	0	0	0	0	5.4	1.4	0	0	0	0	0	13177000	771870	0	0	0	0	0	5	0	0	0	0	0	0
Q9JK11	RTN4_RAT	Reticulon-4 (Foocen) (Glut4 vesicle 20 kDa protein) (Neurite outgrowth inhibitor) (Nogo protein)	3	0	0	0	0	0	1	3	0	0	0	0	0	1	6.1	0	0	0	0	0	1.2	11726000	0	0	0	0	0	89066	4	0	0	0	0	0	0
Q9QXQ0	ACTN4_RAT	Alpha-actinin-4 (Non-muscle alpha-actinin 4)	6	1	0	0	0	0	0	6	1	0	0	0	0	0	9.3	1.8	0	0	0	0	0	21069000	628430	0	0	0	0	0	8	0	0	0	0	0	0
Q9QXU9	PCS1N_RAT	ProSAAS (Proprotein convertase subtilisin/kexin type 1 inhibitor) (Proprotein convertase 1 inhibitor) (pro-SAAS) [Cleaved into: KEP; Big SAAS (b-SAAS); Little SAAS (l-SAAS); Big PEN-LEN (b-PEN-LEN) (SAAS CT(1-49)); PEN; PEN-20; Little LEN (l-LEN); Big LEN (b-LEN) (SAAS CT(25-40))]	2	0	0	1	1	0	1	2	0	0	1	1	0	1	13.8	0	0	4.6	4.6	0	4.6	4703800	0	0	21891	16050	0	29584	2	0	0	0	0	0	1
Q9QZR6	SEPT9_RAT	Septin-9 (Eighth septin) (Eseptin) (Septin-like protein) (SLP)	2	0	0	1	1	1	0	2	0	0	1	1	1	0	3.4	0	0	3.5	3.5	3.5	0	4668500	0	0	641510	413480	306410	0	2	0	0	1	1	1	0
Q9R085	UBP15_RAT	Ubiquitin carboxyl-terminal hydrolase 15 (EC 3.4.19.12) (Deubiquitinating enzyme 15) (Ubiquitin carboxyl-terminal hydrolase of 109 kDa) (Ubiquitin thioesterase 15) (Ubiquitin-specific-processing protease 15)	2	0	0	0	0	0	0	2	0	0	0	0	0	0	2.7	0	0	0	0	0	0	1802100	0	0	0	0	0	0	2	0	0	0	0	0	0
Q9R1Z0	VDAC3_RAT	Voltage-dependent anion-selective channel protein 3 (VDAC-3) (rVDAC3) (Outer mitochondrial membrane protein porin 3)	4	1	1	0	0	0	1	3	0	0	0	0	0	1	19.1	3.5	3.5	0	0	0	7.1	32594000	0	0	0	0	0	246310	4	0	0	0	0	0	0
Q9WUF4	VAMP8_RAT	Vesicle-associated membrane protein 8 (VAMP-8) (Endobrevin) (EDB)	2	0	0	0	0	0	0	2	0	0	0	0	0	0	25	0	0	0	0	0	0	6675700	0	0	0	0	0	0	4	0	0	0	0	0	0
Q9WV25	PUF60_RAT	Poly(U)-binding-splicing factor PUF60 (60 kDa poly(U)-binding-splicing factor) (RNA-binding protein Siah-BP) (Siah-binding protein 1)	2	0	0	0	0	0	0	2	0	0	0	0	0	0	10.6	0	0	0	0	0	0	8543500	0	0	0	0	0	0	2	0	0	0	0	0	0
Q9WVB1	RAB6A_RAT	Ras-related protein Rab-6A (Rab-6)	2	1	0	0	0	0	0	2	1	0	0	0	0	0	12	5.3	0	0	0	0	0	66921000	6779000	0	0	0	0	0	3	1	0	0	0	0	0
Q9WVC0	SEPT7_RAT	Septin-7 (CDC10 protein homolog)	3	1	1	0	0	0	0	3	1	1	0	0	0	0	10.8	3.4	3.4	0	0	0	0	18542000	24119000	10904000	0	0	0	0	2	0	0	0	0	0	0
Q9Z0V6	PRDX3_RAT	Thioredoxin-dependent peroxide reductase, mitochondrial (EC 1.11.1.24) (PRx III) (Peroxiredoxin-3) (PRX-3) (Thioredoxin-dependent peroxiredoxin 3)	2	1	0	0	0	0	0	2	1	0	0	0	0	0	16.3	12.1	0	0	0	0	0	23930000	1114800	0	0	0	0	0	5	0	0	0	0	0	0
Q9Z1A6	VIGLN_RAT	Vigilin (High density lipoprotein-binding protein) (HDL-binding protein)	7	1	0	0	1	0	0	7	1	0	0	1	0	0	8.4	1.2	0	0	0.6	0	0	17782000	596800	0	0	94802	0	0	8	0	0	0	0	0	0
Q9Z269	VAPB_RAT	Vesicle-associated membrane protein-associated protein B (VAMP-B) (VAMP-associated protein B) (VAP-B)	2	1	0	0	0	1	1	2	1	0	0	0	1	1	14.4	5.8	0	0	0	5.8	5.8	13320000	1116100	0	0	0	159710	159660	3	0	0	0	0	0	0
Q9Z2G8	NP1L1_RAT	Nucleosome assembly protein 1-like 1 (NAP-1-related protein)	7	2	1	1	1	1	1	6	1	1	1	0	1	1	38.2	6.9	4.4	4.4	2.6	4.4	4.4	56684000	2313800	3102000	292430	0	190770	371530	14	1	1	0	0	1	1
Q9Z339	GSTO1_RAT	Glutathione S-transferase omega-1 (GSTO-1) (EC 2.5.1.18) (Glutathione S-transferase omega 1-1) (GSTO 1-1) (Glutathione-dependent dehydroascorbate reductase) (EC 1.8.5.1) (Monomethylarsonic acid reductase) (MMA(V) reductase) (EC 1.20.4.2) (S-(Phenacyl)glutathione reductase) (SPG-R)	4	1	1	0	0	0	0	4	1	1	0	0	0	0	33.2	4.1	4.1	0	0	0	0	22270000	782000	915280	0	0	0	0	3	0	0	0	0	0	0
Q923J6	DYH12_RAT	Dynein heavy chain 12, axonemal (Bm259)	1	2	2	2	1	1	1	1	2	2	2	1	1	1	0.9	1.4	1.9	1.5	0.5	0.5	0.5	3265700	6535700	5441200	3492400	2791600	2021300	1478600	0	1	1	1	0	0	0
O35952	GLO2_RAT	Hydroxyacylglutathione hydrolase, mitochondrial (EC 3.1.2.6) (Glyoxalase II) (Glx II) (Round spermatid protein RSP29)	0	5	1	7	6	6	6	0	5	1	7	6	6	6	0	21.4	2.6	41.7	28.8	28.8	28.8	0	10476000	1357900	22300000	23837000	9709000	7863900	0	2	1	13	11	8	9
P04646	RL35A_RAT	60S ribosomal protein L35a	1	2	0	4	3	3	3	1	2	0	4	3	3	3	8.2	14.5	0	27.3	20.9	20.9	20.9	9934900	1902900	0	10098000	8897700	5651200	4649700	1	0	0	3	2	1	1
P23785	GRN_RAT	Progranulin (PGRN) (Acrogranin) (Epithelin precursor) (Granulin precursor) (Proepithelin) (PEPI) [Cleaved into: Paragranulin; Granulin-1 (Granulin G); Granulin-2 (Granulin F); Granulin-3 (Epithelin-2) (Granulin B); Granulin-4 (Epithelin-1) (Granulin A); Granulin-5 (Granulin C); Granulin-6 (Granulin D); Granulin-7 (Granulin E)]	0	2	0	3	3	2	2	0	2	0	3	3	2	2	0	5.4	0	8	8	5.4	5.4	0	2088300	0	4430400	4429500	2521800	2305600	0	1	0	3	3	2	2
P62845	RS15_RAT	40S ribosomal protein S15 (RIG protein)	1	2	1	2	2	2	2	1	2	1	2	2	2	2	18.6	17.2	18.6	17.2	17.2	17.2	17.2	10506000	1000200	2208000	1595900	1163100	1136600	967740	3	1	6	3	3	3	4
P39032	RL36_RAT	60S ribosomal protein L36	1	3	1	2	3	1	2	1	3	1	2	3	1	2	10.5	21	10.5	21	21	12.4	21	3484500	4461900	2400500	4245500	8063300	708680	983380	1	2	0	3	4	0	2
P05765	RS21_RAT	40S ribosomal protein S21	1	2	1	1	1	2	2	1	2	1	1	1	2	2	18.1	28.9	18.1	12	12	22.9	22.9	10202000	2005700	1101000	244490	138070	1070300	831300	1	1	1	1	0	1	1
O08623	SQSTM_RAT	Sequestosome-1 (Protein kinase C-zeta-interacting protein) (PKC-zeta-interacting protein) (Ubiquitin-binding protein p62)	0	2	0	1	1	1	1	0	2	0	1	1	1	1	0	7.3	0	2.5	2.5	2.5	2.5	0	1832600	0	37799	33596	30952	32007	0	2	0	1	1	1	1
P25886	RL29_RAT	60S ribosomal protein L29 (P23)	0	2	0	1	1	1	1	0	2	0	1	1	1	1	0	12.2	0	7.1	7.1	7.1	7.1	0	4360900	0	4634100	4379400	3160900	2290000	0	3	0	2	2	1	1
Q6AY45	CCER1_RAT	Coiled-coil domain-containing glutamate-rich protein 1	0	2	1	1	1	1	1	0	2	1	1	1	1	1	0	6.5	4.5	4.5	4.5	4.5	4.5	0	10561000	1932600	465640	6495800	4284400	1030600	0	0	0	1	0	0	1
B0BNA7	EIF3I_RAT	Eukaryotic translation initiation factor 3 subunit I (eIF3i) (Eukaryotic translation initiation factor 3 subunit 2) (eIF-3-beta) (eIF3 p36)	0	1	0	2	2	2	2	0	1	0	2	2	2	2	0	3.7	0	7.4	7.4	7.4	7.4	0	802760	0	254220	264580	360710	266100	0	1	0	2	2	3	2
P08082	CLCB_RAT	Clathrin light chain B (Lcb)	1	0	0	2	3	3	3	1	0	0	2	3	3	3	3.5	0	0	7.9	12.2	12.2	11.8	2503300	0	0	588810	958350	1297700	960900	0	0	0	1	3	2	2
P11250	RL34_RAT	60S ribosomal protein L34	1	1	0	3	3	3	3	1	1	0	3	3	3	3	6.8	6	0	14.5	14.5	14.5	14.5	1085500	2880600	0	7633400	7285600	5687100	5566300	1	0	0	3	3	5	4
P12749	RL26_RAT	60S ribosomal protein L26	1	1	0	6	6	6	6	1	1	0	6	6	6	6	4.8	6.2	0	29	29	29	29	7692300	1556200	0	12273000	13262000	8041700	7759000	1	1	0	5	6	5	3
P17078	RL35_RAT	60S ribosomal protein L35	0	1	0	2	2	2	2	0	1	0	2	2	2	2	0	8.1	0	15.4	15.4	15.4	15.4	0	2114300	0	12488000	12000000	8804100	7436700	0	1	0	2	2	3	3
P17702	RL28_RAT	60S ribosomal protein L28	1	1	0	6	6	6	6	1	1	0	6	6	6	6	7.3	8	0	33.6	33.6	33.6	33.6	10190000	1566000	0	18911000	14643000	12012000	10541000	1	1	0	6	6	6	6
P28073	PSB6_RAT	Proteasome subunit beta type-6 (EC 3.4.25.1) (Macropain delta chain) (Multicatalytic endopeptidase complex delta chain) (Proteasome chain 5) (Proteasome delta chain) (Proteasome subunit Y)	1	0	0	2	3	2	2	1	0	0	2	3	2	2	4.2	0	0	8.4	24.8	8.4	8.4	1347500	0	0	544960	666180	526280	485450	0	0	0	2	2	2	2
P42212	GFP_AEQVI	Green fluorescent protein	0	0	0	15	15	15	15	0	0	0	15	15	15	15	0	0	0	71.8	71.8	71.8	71.8	0	0	0	754680000	658190000	373470000	385560000	0	0	0	63	57	48	58
P61751	ARF4_RAT	ADP-ribosylation factor 4	1	2	1	4	3	2	3	0	1	0	3	2	2	2	11.7	13.3	7.8	25.6	17.2	9.4	17.2	0	1300100	0	1670200	1388100	1354100	967720	0	1	0	2	2	1	0
P62268	RS23_RAT	40S ribosomal protein S23	1	1	1	5	5	4	4	1	1	1	5	5	4	4	7.7	7.7	7.7	49	49	30.1	30.1	7005100	1207100	4973400	7412000	5810100	3569800	4031600	1	0	1	5	6	1	3
P62859	RS28_RAT	40S ribosomal protein S28	1	1	1	2	2	2	2	1	1	1	2	2	2	2	17.4	17.4	17.4	30.4	30.4	30.4	30.4	32956000	3763400	5434000	2802500	1635600	1418300	1625900	0	1	0	2	1	2	2
P80349	FUC3_RAT	Fuctinin-3 (Fucosyltransferase inhibitor 3) (Fragment)	0	0	0	2	2	3	3	0	0	0	2	2	2	2	0	0	0	84.6	84.6	84.6	84.6	0	0	0	896430	497150	495160	392560	0	0	0	3	3	2	4
P83883	RL36A_RAT	60S ribosomal protein L36a (60S ribosomal protein L44)	0	1	0	5	5	5	5	0	1	0	5	5	5	5	0	8.5	0	33	33	33	33	0	1463800	0	6556500	6378800	4168600	4243200	0	1	0	3	2	1	3
Q07266	DREB_RAT	Drebrin (Developmentally-regulated brain protein)	1	1	1	5	5	4	4	1	1	1	5	5	4	4	2.5	4.8	4.8	13.9	13.9	9.1	9.1	1857000	8843700	8999600	2410900	1976700	1361100	1349700	0	2	0	3	2	3	4
Q3MKQ2	BEX1_RAT	Protein BEX1 (Brain-expressed X-linked protein 1 homolog) (EG2RVC)	0	0	0	3	4	3	2	0	0	0	3	4	3	2	0	0	0	28.1	28.1	28.1	15.6	0	0	0	1368700	1362400	625900	194210	0	0	0	2	3	2	2
Q5U2U0	CLPX_RAT	ATP-dependent Clp protease ATP-binding subunit clpX-like, mitochondrial	0	1	0	4	3	3	2	0	1	0	4	3	3	2	0	1.7	0	5.7	4.4	5.7	4.1	0	591720	0	496660	420160	225870	196460	0	0	0	2	0	5	3
Q5U3Y0	KLD10_RAT	Kelch domain-containing protein 10	1	1	0	2	2	2	2	1	1	0	2	2	2	2	5.1	5.1	0	9.8	9.8	9.8	9.8	0	58632	0	854800	727350	302530	395150	1	1	0	2	2	1	1
Q6AXT5	RAB21_RAT	Ras-related protein Rab-21	1	1	0	2	2	2	2	1	1	0	2	2	2	2	5.8	5.8	0	10.3	10.3	10.3	10.3	4726200	1047300	0	370340	452470	436820	548330	4	1	0	1	0	2	2
Q6LED0	H31_RAT	Histone H3.1	0	1	0	3	3	3	3	0	1	0	3	3	3	3	0	6.6	0	16.9	16.9	16.9	16.9	0	1181600	0	4124000	3784200	3446700	2976300	0	0	0	3	3	3	4
Q6URK4	ROA3_RAT	Heterogeneous nuclear ribonucleoprotein A3 (hnRNP A3)	1	0	0	3	2	4	2	1	0	0	3	2	4	2	4	0	0	13.2	9.2	16.4	9.2	6739100	0	0	1287400	848610	1057000	878420	3	0	0	1	1	4	2
Q9JLT0	MYH10_RAT	Myosin-10 (Cellular myosin heavy chain, type B) (Myosin heavy chain 10) (Myosin heavy chain, non-muscle IIb) (Non-muscle myosin heavy chain B) (NMMHC-B) (Non-muscle myosin heavy chain IIb) (NMMHC II-b) (NMMHC-IIB)	2	2	1	9	10	11	8	0	0	0	2	2	3	2	1.4	1.5	0.6	4.5	4.5	5	4.5	0	0	0	3055600	2724500	3124000	2358000	0	0	0	3	3	4	2
Q9R1D1	CTCF_RAT	Transcriptional repressor CTCF (11-zinc finger protein) (CCCTC-binding factor) (CTCFL paralog)	0	1	0	3	3	3	3	0	1	0	3	3	3	3	0	1.8	0	6.6	6.6	6.6	6.6	0	15819	0	246340	205870	217710	194900	0	1	0	4	4	2	6
O70608	SYCP2_RAT	Synaptonemal complex protein 2 (SCP-2) (Synaptonemal complex lateral element protein) (rnSCP2)	1	1	0	2	2	2	1	1	1	0	2	2	2	1	0.5	0.5	0	1.1	1.1	1.1	0.5	4621900	3659200	0	5449300	5939600	3016800	2381900	0	0	0	1	2	1	0
P43278	H10_RAT	Histone H1.0 (Histone H1') (Histone H1(0)) [Cleaved into: Histone H1.0, N-terminally processed]	0	0	0	2	2	2	1	0	0	0	2	2	2	1	0	0	0	11.9	11.9	11.9	6.7	0	0	0	243440	265970	250060	107420	0	0	0	1	2	1	1
Q62728	PTN21_RAT	Tyrosine-protein phosphatase non-receptor type 21 (EC 3.1.3.48) (Protein-tyrosine phosphatase 2E)	0	0	0	2	2	2	1	0	0	0	2	2	2	1	0	0	0	2.9	4.3	2.9	1.3	0	0	0	1310800	1009400	761630	310530	0	0	0	0	2	1	0
Q6TUG0	DJB11_RAT	DnaJ homolog subfamily B member 11 (ER-associated DNAJ) (ER-associated Hsp40 co-chaperone) (Endoplasmic reticulum DNA J domain-containing protein 3) (ER-resident protein ERdj3) (ERdj3) (ERj3p) (Liver regeneration-related protein LRRGT00084)	1	1	1	2	2	1	2	1	1	1	2	2	1	2	4.5	4.5	4.5	5.3	5.3	2.2	6.7	3036200	912720	1719100	478470	441100	125050	368210	1	1	0	2	2	1	2
P19511	AT5F1_RAT	ATP synthase F(0) complex subunit B1, mitochondrial (ATP synthase peripheral stalk-membrane subunit b) (ATP synthase subunit b) (ATPase subunit b)	1	0	0	2	2	1	1	1	0	0	2	2	1	1	4.7	0	0	7.8	7.8	4.7	4.7	1234400	0	0	507630	442320	205630	235940	1	0	0	0	1	0	0
P38656	LA_RAT	Lupus La protein homolog (La autoantigen homolog) (La ribonucleoprotein)	1	0	0	2	2	1	1	1	0	0	2	2	1	1	3.4	0	0	6	6	2.7	2.7	1803700	0	0	117060	265140	202820	0	1	0	0	1	2	1	1
Q62871	DC1I2_RAT	Cytoplasmic dynein 1 intermediate chain 2 (Cytoplasmic dynein intermediate chain 2) (Dynein intermediate chain 2, cytosolic) (DH IC-2)	1	1	0	2	2	1	1	1	1	0	2	2	1	1	3.3	3.3	0	4.9	4.9	1.6	1.6	792570	301010	0	175440	164600	35571	49455	1	1	0	0	0	1	0
Q80WE1	FMR1_RAT	Synaptic functional regulator FMR1 (Fragile X mental retardation protein 1 homolog) (FMRP) (Protein FMR-1)	1	0	0	3	3	2	2	0	0	0	2	2	1	1	1.3	0	0	5.9	5.9	3.9	3.9	0	0	0	139870	168330	102330	88150	0	0	0	2	1	1	1
Q9QX69	LANC1_RAT	Glutathione S-transferase LANCL1 (EC 2.5.1.18) (40 kDa erythrocyte membrane protein) (p40) (LanC-like protein 1)	0	0	0	2	2	1	1	0	0	0	2	2	1	1	0	0	0	8.8	8.8	4.8	4.8	0	0	0	1430700	651900	167590	191180	0	0	0	2	1	0	0
P83871	PHF5A_RAT	PHD finger-like domain-containing protein 5A (PHD finger-like domain protein 5A) (Splicing factor 3B-associated 14 kDa protein) (SF3b14b)	1	0	0	2	1	2	2	1	0	0	2	1	2	2	11.8	0	0	26.4	14.5	26.4	26.4	1874200	0	0	3148000	2923500	2514800	2332600	1	0	0	0	0	1	1
Q3LRZ1	CRTC2_RAT	CREB-regulated transcription coactivator 2 (Transducer of regulated cAMP response element-binding protein 2) (TORC-2) (Transducer of CREB protein 2)	0	0	0	2	1	2	2	0	0	0	2	1	2	2	0	0	0	4.5	1.7	4.5	4.5	0	0	0	10644000	3434600	4306100	4967400	0	0	0	1	0	1	0
Q4KLI1	ZKSC1_RAT	Zinc finger protein with KRAB and SCAN domains 1	0	0	0	1	2	2	2	0	0	0	1	2	2	2	0	0	0	2.7	5.3	5.3	5.3	0	0	0	95214	158430	159700	121390	0	0	0	0	0	1	1
P85972	VINC_RAT	Vinculin (Metavinculin)	1	0	0	1	2	1	2	1	0	0	1	2	1	2	2.4	0	0	0.7	2	0.7	2	198040	0	0	16655000	16740000	9876600	11005000	1	0	0	2	3	2	2
Q6AYK5	LYAR_RAT	Cell growth-regulating nucleolar protein	0	1	0	1	2	1	2	0	1	0	1	2	1	2	0	6.2	0	3.6	9.8	3.6	9.8	0	26012	0	29483	63349	35620	56577	0	1	0	1	2	0	1
P21670	PSA4_RAT	Proteasome subunit alpha type-4 (EC 3.4.25.1) (Macropain subunit C9) (Multicatalytic endopeptidase complex subunit C9) (Proteasome component C9) (Proteasome subunit L)	1	1	0	1	1	2	2	1	1	0	1	1	2	2	3.8	3.8	0	3.8	3.8	7.3	7.3	1574500	495110	0	498470	155960	324720	365120	0	0	0	0	1	1	2
P61959	SUMO2_RAT	Small ubiquitin-related modifier 2 (SUMO-2) (SMT3 homolog 2) (Sentrin-2) (Ubiquitin-like protein SMT3A) (Smt3A)	1	1	0	0	0	2	2	1	1	0	0	0	2	2	12.6	12.6	0	0	0	23.2	23.2	23559000	2480600	0	0	0	644890	519760	1	0	0	0	0	1	1
P04550	PTMS_RAT	Parathymosin (Zinc-binding 11.5 kDa protein)	1	0	0	1	1	2	1	1	0	0	1	1	2	1	10.8	0	0	11.8	11.8	22.5	11.8	13149000	0	0	80852	58327	895790	296160	2	0	0	0	0	2	3
P18420	PSA1_RAT	Proteasome subunit alpha type-1 (EC 3.4.25.1) (Macropain subunit C2) (Multicatalytic endopeptidase complex subunit C2) (Proteasome component C2) (Proteasome nu chain)	0	0	0	1	1	2	1	0	0	0	1	1	2	1	0	0	0	5.3	4.9	5.3	4.9	0	0	0	11410	147890	171990	150340	0	0	0	0	1	3	1
Q9ESW0	DDB1_RAT	DNA damage-binding protein 1 (Damage-specific DNA-binding protein 1)	1	0	0	0	1	0	2	1	0	0	0	1	0	2	1.4	0	0	0	2.6	0	4	7746500	0	0	0	363360	0	361470	1	0	0	0	0	0	1
