# Supplementary material for: The cytoprotective protein MANF promotes neuronal survival independently from its role as a GRP78 cofactor
Source: J Biol Chem. 2021 Jan 15;296:100295. doi: 10.1016/j.jbc.2021.100295 (PMC7949057; doi:10.1016/j.jbc.2021.100295)
Supplement: Supplemental Table S3 [file mmc3.xlsx]

## Sheet: Sheet1
Protein IDs	Entry name	Protein names	Peptides OE1406_18870	Peptides OE1406_18874	Peptides OE1406_18901	Peptides OE1406_18878	Peptides OE1406_18879	Peptides OE1406_18882	Peptides OE1406_18883	Unique peptides OE1406_18870	Unique peptides OE1406_18874	Unique peptides OE1406_18901	Unique peptides OE1406_18878	Unique peptides OE1406_18879	Unique peptides OE1406_18882	Unique peptides OE1406_18883	Sequence coverage OE1406_18870 [%]	Sequence coverage OE1406_18874 [%]	Sequence coverage OE1406_18901 [%]	Sequence coverage OE1406_18878 [%]	Sequence coverage OE1406_18879 [%]	Sequence coverage OE1406_18882 [%]	Sequence coverage OE1406_18883 [%]	Intensity OE1406_18870	Intensity OE1406_18874	Intensity OE1406_18901	Intensity OE1406_18878	Intensity OE1406_18879	Intensity OE1406_18882	Intensity OE1406_18883	MS/MS count OE1406_18870	MS/MS count OE1406_18874	MS/MS count OE1406_18901	MS/MS count OE1406_18878	MS/MS count OE1406_18879	MS/MS count OE1406_18882	MS/MS count OE1406_18883	O54975
			INS1 pre-SH-MANF	INS1 pre-SH-MANF	INS1 pre-SH-MANF	INS1 eGFP-SH	INS1 eGFP-SH	INS1 eGFP-SH	INS1 eGFP-SH	INS1 pre-SH-MANF	INS1 pre-SH-MANF	INS1 pre-SH-MANF	INS1 eGFP-SH	INS1 eGFP-SH	INS1 eGFP-SH	INS1 eGFP-SH	INS1 pre-SH-MANF	INS1 pre-SH-MANF	INS1 pre-SH-MANF	INS1 eGFP-SH	INS1 eGFP-SH	INS1 eGFP-SH	INS1 eGFP-SH	INS1 pre-SH-MANF	INS1 pre-SH-MANF	INS1 pre-SH-MANF	INS1 eGFP-SH	INS1 eGFP-SH	INS1 eGFP-SH	INS1 eGFP-SH	INS1 pre-SH-MANF	INS1 pre-SH-MANF	INS1 pre-SH-MANF	INS1 eGFP-SH	INS1 eGFP-SH	INS1 eGFP-SH	INS1 eGFP-SH
O08629	TIF1B_RAT	Transcription intermediary factor 1-beta (TIF1-beta) (E3 SUMO-protein ligase TRIM28) (EC 2.3.2.27) (KRAB-associated protein 1) (Nuclear corepressor KAP-1) (RING-type E3 ubiquitin transferase TIF1-beta) (Tripartite motif-containing protein 28)	10	7	4	9	9	6	7	10	7	4	9	9	6	7	27.7	17.6	9	19.3	19.3	10.7	14.9	135960000	41091000	33405000	6424600	3721200	1682400	3541800	10	1	1	6	4	2	2
O88600	HSP74_RAT	Heat shock 70 kDa protein 4 (Ischemia responsive 94 kDa protein)	19	21	16	2	3	3	3	18	20	15	2	3	3	3	35.4	36.3	29.3	3.3	6	4.5	5.5	160880000	144240000	141250000	624510	636080	426660	123340	23	28	23	0	1	2	2
P04636	MDHM_RAT	Malate dehydrogenase, mitochondrial (EC 1.1.1.37)	13	12	8	3	2	5	6	13	12	8	3	2	5	6	53	49.1	34.9	15.4	8.9	19.8	23.7	380750000	31895000	31816000	873350	223730	837850	1346300	26	9	6	2	0	4	4
P04764	ENOA_RAT	Alpha-enolase (EC 4.2.1.11) (2-phospho-D-glycerate hydro-lyase) (Enolase 1) (Non-neural enolase) (NNE)	17	12	8	6	7	9	8	17	12	8	6	7	9	8	59.9	41	34.8	16.8	24.9	30.6	29	1064900000	122700000	102490000	4263900	3263200	10600000	9480600	70	17	14	4	2	9	7
P04785	PDIA1_RAT	Protein disulfide-isomerase (PDI) (EC 5.3.4.1) (Cellular thyroid hormone-binding protein) (Prolyl 4-hydroxylase subunit beta)	17	19	7	9	6	16	16	17	19	7	9	6	16	16	39.3	39.7	20	16.7	12.2	32.8	33.2	379490000	77021000	33157000	3256300	2332400	8275400	8160700	31	15	8	4	3	10	12
P04797	G3P_RAT	Glyceraldehyde-3-phosphate dehydrogenase (GAPDH) (EC 1.2.1.12) (38 kDa BFA-dependent ADP-ribosylation substrate) (BARS-38) (Peptidyl-cysteine S-nitrosylase GAPDH) (EC 2.6.99.-)	14	13	9	6	6	7	8	14	13	9	6	6	7	8	62.8	62.8	47.4	31.5	29.4	30.9	34.2	1753500000	157770000	133680000	4150800	2349600	7857400	8885900	51	21	13	5	3	6	8
P06761	BIP_RAT	Endoplasmic reticulum chaperone BiP (EC 3.6.4.10) (78 kDa glucose-regulated protein) (GRP-78) (Binding-immunoglobulin protein) (BiP) (Heat shock protein 70 family protein 5) (HSP70 family protein 5) (Heat shock protein family A member 5) (Immunoglobulin heavy chain-binding protein) (Steroidogenesis-activator polypeptide)	53	66	46	38	37	41	38	51	63	44	36	35	38	36	74	71.6	68.2	57.5	56.3	63.8	62.5	22164000000	27959000000	20817000000	256770000	201800000	138790000	139840000	321	509	503	91	67	87	88
P10111	PPIA_RAT	Peptidyl-prolyl cis-trans isomerase A (PPIase A) (EC 5.2.1.8) (Cyclophilin A) (Cyclosporin A-binding protein) (Rotamase A) (p1B15) (p31) [Cleaved into: Peptidyl-prolyl cis-trans isomerase A, N-terminally processed]	10	10	9	5	6	7	8	10	10	9	5	6	7	8	66.5	66.5	60.4	46.3	50.6	55.5	59.1	928490000	67942000	93989000	2404500	2089500	5342700	7221700	32	11	10	4	1	5	9
P11980	KPYM_RAT	Pyruvate kinase PKM (EC 2.7.1.40) (Pyruvate kinase muscle isozyme)	24	18	10	3	5	6	8	23	17	9	3	4	6	7	56.3	46.1	28.2	9.8	15.1	16.8	19.4	1072300000	63629000	51201000	1906100	1539600	4696300	4097100	61	16	14	3	2	5	7
P48500	TPIS_RAT	Triosephosphate isomerase (TIM) (EC 5.3.1.1) (Methylglyoxal synthase) (EC 4.2.3.3) (Triose-phosphate isomerase)	10	4	4	2	2	2	2	10	4	4	2	2	2	2	63.9	22.9	21.3	11.6	11.6	11.6	11.6	99605000	9276900	13200000	2994600	979120	277980	196600	14	4	2	1	1	1	1
P55145	MANF_HUMAN	Mesencephalic astrocyte-derived neurotrophic factor (Arginine-rich protein) (Protein ARMET)	14	27	12	7	8	7	7	14	27	12	7	8	7	7	53.3	63.2	48.9	42.9	42.9	41.2	41.2	13907000000	15947000000	4301400000	25992000	19539000	3821600	3776700	149	259	173	10	12	6	4
P63039	CH60_RAT	60 kDa heat shock protein, mitochondrial (EC 5.6.1.7) (60 kDa chaperonin) (Chaperonin 60) (CPN60) (HSP-65) (Heat shock protein 60) (HSP-60) (Hsp60) (Mitochondrial matrix protein P1)	18	8	5	4	4	4	4	18	8	5	4	4	4	4	48.2	19.7	18.2	9.1	8.4	9.1	9.8	220940000	13232000	7913600	1121300	813890	901950	913780	31	5	4	1	1	1	1
Q5RJR8	LRC59_RAT	Leucine-rich repeat-containing protein 59 (Protein p34) [Cleaved into: Leucine-rich repeat-containing protein 59, N-terminally processed]	5	4	2	3	2	2	2	5	4	2	3	2	2	2	23.5	18.2	8.1	11.4	7.2	8.1	8.1	102830000	8671000	7598000	1053700	573270	229540	212650	6	0	0	1	1	1	1
Q63617	HYOU1_RAT	Hypoxia up-regulated protein 1 (150 kDa oxygen-regulated protein) (ORP-150)	24	29	17	5	3	12	11	24	29	17	5	3	12	11	35.3	41.7	27.7	9.5	5.1	17.7	15.9	213100000	241120000	206020000	1272900	661840	2238700	1714700	26	49	26	1	0	9	9
Q63716	PRDX1_RAT	Peroxiredoxin-1 (EC 1.11.1.24) (HBP23) (Heme-binding 23 kDa protein) (Thioredoxin peroxidase 2) (Thioredoxin-dependent peroxide reductase 2) (Thioredoxin-dependent peroxiredoxin 1)	10	11	6	7	6	8	10	9	10	5	6	5	7	9	54.3	58.3	30.2	42.2	34.2	43.2	63.3	505030000	68740000	46350000	3372400	2968900	9789000	9425000	18	11	4	4	4	6	6
Q64428	ECHA_RAT	Trifunctional enzyme subunit alpha, mitochondrial (Monolysocardiolipin acyltransferase) (EC 2.3.1.-) (TP-alpha) [Includes: Long-chain enoyl-CoA hydratase (EC 4.2.1.17); Long chain 3-hydroxyacyl-CoA dehydrogenase (EC 1.1.1.211)]	7	4	2	7	4	4	3	7	4	2	7	4	4	3	17.2	10.7	6.4	15.1	7.5	8.1	7.5	63656000	8305200	12287000	1760100	1020000	1044900	396090	13	2	2	3	1	3	1
Q66HA8	HS105_RAT	Heat shock protein 105 kDa (Heat shock 110 kDa protein)	39	46	30	5	6	5	5	38	45	29	5	6	5	5	60.1	64.8	44.5	6.9	8	7	5.8	752400000	1552600000	1390500000	1137500	980120	704980	496860	54	103	68	1	0	0	1
P05065	ALDOA_RAT	Fructose-bisphosphate aldolase A (EC 4.1.2.13) (Muscle-type aldolase)	12	5	3	2	1	2	2	12	5	3	2	1	2	2	57.1	22	16.2	6.6	2.2	6	6	134920000	10362000	7647900	143970	0	262870	521480	16	5	1	1	1	2	3
P12785	FAS_RAT	Fatty acid synthase (EC 2.3.1.85) [Includes: [Acyl-carrier-protein] S-acetyltransferase (EC 2.3.1.38); [Acyl-carrier-protein] S-malonyltransferase (EC 2.3.1.39); 3-oxoacyl-[acyl-carrier-protein] synthase (EC 2.3.1.41); 3-oxoacyl-[acyl-carrier-protein] reductase (EC 1.1.1.100); 3-hydroxyacyl-[acyl-carrier-protein] dehydratase (EC 4.2.1.59); Enoyl-[acyl-carrier-protein] reductase (EC 1.3.1.39); Ole…	30	6	3	2	0	2	3	30	6	3	2	0	2	3	20	4.5	2.2	1.3	0	1.2	2.2	213470000	7112400	3146200	406150	0	391660	489070	34	0	1	0	0	0	0
P16617	PGK1_RAT	Phosphoglycerate kinase 1 (EC 2.7.2.3)	15	3	5	2	0	3	3	15	3	5	2	0	3	3	51.6	12	19.7	7.7	0	10.3	10.3	275580000	15625000	20337000	414490	0	784010	403420	21	2	4	0	0	3	2
P47942	DPYL2_RAT	Dihydropyrimidinase-related protein 2 (DRP-2) (Collapsin response mediator protein 2) (CRMP-2) (Turned on after division 64 kDa protein) (TOAD-64)	14	8	5	4	3	4	5	14	7	5	3	1	3	3	41.3	23.8	15.9	12.1	5.9	8	12.6	137740000	12841000	11267000	1734400	289270	546200	585840	20	4	2	1	1	0	0
P62963	PROF1_RAT	Profilin-1 (Profilin I)	6	5	4	2	1	4	4	6	5	4	2	1	4	4	63.6	45.7	35.7	21.4	10	37.9	37.9	191210000	14080000	15039000	677370	284260	688770	918900	16	5	3	0	0	4	4
Q00981	UCHL1_RAT	Ubiquitin carboxyl-terminal hydrolase isozyme L1 (UCH-L1) (EC 3.4.19.12) (Neuron cytoplasmic protein 9.5) (PGP 9.5) (PGP9.5) (Ubiquitin thioesterase L1)	10	8	3	3	1	4	6	10	8	3	3	1	4	6	57.8	57.8	33.2	23.3	8.1	26.9	35	421520000	42654000	15715000	812610	237210	2259300	2656700	17	10	7	1	0	5	4
Q06647	ATPO_RAT	ATP synthase subunit O, mitochondrial (ATP synthase peripheral stalk subunit OSCP) (Oligomycin sensitivity conferral protein) (OSCP) (Sperm flagella protein 4)	8	2	3	2	1	2	2	8	2	3	2	1	2	2	53.5	10.3	20.7	9.4	5.2	11.7	11.7	60272000	2409900	5322000	517570	111220	234520	296240	11	0	2	0	0	0	0
Q3T1J1	IF5A1_RAT	Eukaryotic translation initiation factor 5A-1 (eIF-5A-1) (eIF-5A1) (Eukaryotic initiation factor 5A isoform 1) (eIF-5A) (eIF-4D)	8	3	3	2	1	2	2	8	3	3	2	1	2	2	77.9	27.3	39.6	15.6	7.8	15.6	15.6	140220000	12210000	5998200	328020	160350	614180	715500	14	2	1	0	0	0	1
Q6P502	TCPG_RAT	T-complex protein 1 subunit gamma (TCP-1-gamma) (CCT-gamma)	10	6	5	3	0	1	2	10	6	5	3	0	1	2	24.8	14.7	10.6	8.4	0	2	6.2	83321000	6728100	5905300	934310	0	0	450630	8	1	2	0	0	1	0
P09527	RAB7A_RAT	Ras-related protein Rab-7a (Ras-related protein BRL-RAS) (Ras-related protein p23)	8	5	4	2	0	1	0	8	5	4	2	0	1	0	49.8	33.3	26.6	14	0	6.3	0	71276000	8560300	5649500	309050	0	76870	0	6	1	2	0	0	0	0
Q60587	ECHB_RAT	Trifunctional enzyme subunit beta, mitochondrial (TP-beta) [Includes: 3-ketoacyl-CoA thiolase (EC 2.3.1.155) (EC 2.3.1.16) (Acetyl-CoA acyltransferase) (Beta-ketothiolase)]	7	6	4	2	1	1	0	7	6	4	2	1	1	0	21.7	15.2	14.7	6.9	2.7	2.7	0	38624000	5447000	7291200	493260	306550	141820	0	7	5	5	0	0	0	0
P25235	RPN2_RAT	Dolichyl-diphosphooligosaccharide--protein glycosyltransferase subunit 2 (Dolichyl-diphosphooligosaccharide--protein glycosyltransferase 63 kDa subunit) (Ribophorin II) (RPN-II) (Ribophorin-2)	12	2	5	1	3	0	0	12	2	5	1	3	0	0	29.8	6.5	15.8	2.7	5.5	0	0	57702000	2638700	7637200	311840	211690	0	0	12	0	2	0	0	0	0
P04961	PCNA_RAT	Proliferating cell nuclear antigen (PCNA) (Cyclin)	7	3	4	0	0	2	4	7	3	4	0	0	2	4	47.9	15.7	23.8	0	0	11.5	19.5	131620000	2927900	5090400	0	0	316970	1397800	14	1	1	0	0	1	2
P05369	FPPS_RAT	Farnesyl pyrophosphate synthase (FPP synthase) (FPS) (EC 2.5.1.10) ((2E,6E)-farnesyl diphosphate synthase) (Cholesterol-regulated 39 kDa protein) (CR 39) (Dimethylallyltranstransferase) (EC 2.5.1.1) (Farnesyl diphosphate synthase) (Geranyltranstransferase)	7	2	3	1	1	4	2	7	2	3	1	1	4	2	28	6.2	12.7	2.3	2.3	13.6	5.7	132930000	4823800	4919500	46364	33053	347520	345550	12	0	1	0	0	2	1
P10860	DHE3_RAT	Glutamate dehydrogenase 1, mitochondrial (GDH 1) (EC 1.4.1.3) (Memory-related gene 2 protein) (MRG-2)	11	6	4	1	1	3	2	11	6	4	1	1	3	2	27.1	12.4	12.4	2	2.9	7.7	4.3	153310000	12331000	9589300	120550	128420	553220	383950	18	3	3	0	0	1	1
P25113	PGAM1_RAT	Phosphoglycerate mutase 1 (EC 5.4.2.11) (EC 5.4.2.4) (BPG-dependent PGAM 1) (Phosphoglycerate mutase isozyme B) (PGAM-B)	12	7	6	1	0	6	6	12	7	6	1	0	6	6	55.9	38.6	36.2	7.1	0	31.5	33.1	257630000	16594000	20175000	157660	0	1416800	2284000	22	4	1	0	0	4	2
P31044	PEBP1_RAT	Phosphatidylethanolamine-binding protein 1 (PEBP-1) (23 kDa morphine-binding protein) (HCNPpp) (P23K) [Cleaved into: Hippocampal cholinergic neurostimulating peptide (HCNP)]	6	6	6	0	0	4	4	6	6	6	0	0	4	4	63.6	61	62.6	0	0	43.9	43.9	320240000	14682000	14590000	0	0	892610	1140500	13	5	5	0	0	3	3
P35704	PRDX2_RAT	Peroxiredoxin-2 (EC 1.11.1.24) (Thiol-specific antioxidant protein) (TSA) (Thioredoxin peroxidase 1) (Thioredoxin-dependent peroxide reductase 1) (Thioredoxin-dependent peroxiredoxin 2)	7	6	3	0	1	4	4	7	6	3	0	1	4	4	55.6	43.4	30.3	0	4	19.7	36.9	137960000	26031000	8204600	0	110030	1489900	1560700	12	8	3	0	0	1	2
P50137	TKT_RAT	Transketolase (TK) (EC 2.2.1.1)	11	3	3	0	0	2	2	11	3	3	0	0	2	2	27	9.3	9.1	0	0	6.4	6.4	93468000	4511100	4637600	0	0	621630	603160	15	1	3	0	0	0	0
P50398	GDIA_RAT	Rab GDP dissociation inhibitor alpha (Rab GDI alpha) (Guanosine diphosphate dissociation inhibitor 1) (GDI-1)	13	2	4	0	0	2	3	9	2	2	0	0	2	2	45.2	7.6	14.1	0	0	5.1	9.6	100120000	2728000	3087500	0	0	595630	243760	14	1	0	0	0	0	1
Q5RKI1	IF4A2_RAT	Eukaryotic initiation factor 4A-II (eIF-4A-II) (eIF4A-II) (EC 3.6.4.13) (ATP-dependent RNA helicase eIF4A-2)	6	4	2	2	1	3	3	5	3	2	1	0	2	2	19.4	13	5.7	6.4	3.9	9.8	9.8	68616000	5122700	4869100	187850	0	525920	768430	8	2	1	0	0	0	1
Q66X93	SND1_RAT	Staphylococcal nuclease domain-containing protein 1 (EC 3.1.31.1) (100 kDa coactivator) (SND p102) (p100 co-activator) (p105 coactivator)	19	9	3	0	0	2	4	19	9	3	0	0	2	4	31.8	16.4	6.7	0	0	2.8	6.6	198760000	10241000	2698000	0	0	472320	580920	27	0	2	0	0	1	3
Q6P6V0	G6PI_RAT	Glucose-6-phosphate isomerase (GPI) (EC 5.3.1.9) (Autocrine motility factor) (AMF) (Neuroleukin) (NLK) (Phosphoglucose isomerase) (PGI) (Phosphohexose isomerase) (PHI)	14	6	2	0	0	2	2	14	6	2	0	0	2	2	38.9	18.5	7.9	0	0	5.7	5.4	217000000	10097000	9284200	0	0	307330	487370	27	2	2	0	0	2	0
Q7TPB1	TCPD_RAT	T-complex protein 1 subunit delta (TCP-1-delta) (CCT-delta)	10	3	2	1	0	2	2	10	3	2	1	0	2	2	30.1	7.8	5.2	3	0	5.2	5	102180000	3465000	3292300	193190	0	593040	203520	13	0	1	0	0	2	0
Q920D2	DYR_RAT	Dihydrofolate reductase (EC 1.5.1.3)	10	4	4	1	0	2	2	10	4	4	1	0	2	2	71.1	28.9	33.2	8.6	0	13.9	13.9	146650000	11277000	9193500	167810	0	456690	564430	16	1	0	0	0	1	0
Q9ER34	ACON_RAT	Aconitate hydratase, mitochondrial (Aconitase) (EC 4.2.1.3) (Citrate hydro-lyase)	22	12	8	1	0	6	4	22	12	8	1	0	6	4	40.3	22.4	14.5	2.1	0	11	7.6	337950000	16000000	15970000	86822	0	2158600	1676400	41	7	7	0	0	3	1
P52555	ERP29_RAT	Endoplasmic reticulum resident protein 29 (ERp29) (Endoplasmic reticulum resident protein 31) (ERp31)	7	3	2	0	0	2	1	7	3	2	0	0	2	1	46.5	15	8.1	0	0	8.5	4.6	112930000	2289000	6645100	0	0	558080	302540	10	2	2	0	0	1	1
P25809	KCRU_RAT	Creatine kinase U-type, mitochondrial (EC 2.7.3.2) (Acidic-type mitochondrial creatine kinase) (Mia-CK) (Ubiquitous mitochondrial creatine kinase) (U-MtCK)	8	7	5	0	0	1	2	8	7	5	0	0	1	2	32.3	24.2	15.6	0	0	2.4	8.9	186490000	13277000	8185500	0	0	200620	240600	17	2	1	0	0	0	0
P35571	GPDM_RAT	Glycerol-3-phosphate dehydrogenase, mitochondrial (GPD-M) (GPDH-M) (EC 1.1.5.3)	9	3	3	0	0	1	2	9	3	3	0	0	1	2	19.4	6.2	5.8	0	0	1.8	4.1	78201000	2695700	2818100	0	0	62963	237650	14	0	0	0	0	0	0
P61107	RAB14_RAT	Ras-related protein Rab-14	4	2	3	0	0	0	2	4	2	3	0	0	0	2	27.9	13.5	14	0	0	0	20.9	44806000	2037800	2846300	0	0	0	254700	6	0	0	0	0	0	0
Q00438	PTBP1_RAT	Polypyrimidine tract-binding protein 1 (PTB) (Heterogeneous nuclear ribonucleoprotein I) (hnRNP I) (Pyrimidine-binding protein) (PYBP)	5	3	4	1	1	1	2	5	3	4	1	1	1	2	15.7	8.1	12.1	1.6	1.6	1.6	4.5	62350000	3332500	5786000	157370	251450	295260	542370	11	2	2	0	1	1	1
Q5XI73	GDIR1_RAT	Rho GDP-dissociation inhibitor 1 (Rho GDI 1) (Rho-GDI alpha)	5	4	3	0	1	1	2	5	4	3	0	1	1	2	44.1	39.2	30.9	0	8.3	8.3	24	124110000	10565000	8981100	0	222930	532480	966260	8	3	3	0	0	1	2
Q9WVK7	HCDH_RAT	Hydroxyacyl-coenzyme A dehydrogenase, mitochondrial (HCDH) (EC 1.1.1.35) (Medium and short-chain L-3-hydroxyacyl-coenzyme A dehydrogenase) (Short-chain 3-hydroxyacyl-CoA dehydrogenase)	7	2	5	0	0	1	2	7	2	5	0	0	1	2	43.6	11.5	31.5	0	0	2.9	6.4	88601000	5069100	8667600	0	0	1139000	651620	11	0	4	0	0	0	0
O35077	GPDA_RAT	Glycerol-3-phosphate dehydrogenase [NAD(+)], cytoplasmic (GPD-C) (GPDH-C) (EC 1.1.1.8)	9	2	3	0	0	0	0	9	2	3	0	0	0	0	34.1	8.6	11.2	0	0	0	0	228860000	4261100	8246700	0	0	0	0	17	1	3	0	0	0	0
P00388	NCPR_RAT	NADPH--cytochrome P450 reductase (CPR) (P450R) (EC 1.6.2.4)	6	3	4	0	1	0	1	6	3	4	0	1	0	1	13.3	4.7	8	0	1.6	0	2.1	73583000	3276100	4423500	0	160830	0	265800	8	3	2	0	1	0	0
P07335	KCRB_RAT	Creatine kinase B-type (EC 2.7.3.2) (B-CK) (Creatine kinase B chain) (Creatine phosphokinase M-type) (CPK-B)	9	3	2	0	0	0	0	9	3	2	0	0	0	0	42.3	15.2	11.8	0	0	0	0	95186000	7115900	4460300	0	0	0	0	23	3	3	0	0	0	0
P10536	RAB1B_RAT	Ras-related protein Rab-1B	5	4	2	1	1	2	1	2	2	2	0	0	1	0	31.8	22.4	12.9	5.5	5.5	13.4	5.5	18323000	2389800	2850900	0	0	106580	0	2	2	1	0	0	0	0
P11232	THIO_RAT	Thioredoxin (Trx)	5	3	2	1	1	1	1	5	3	2	1	1	1	1	48.6	34.3	22.9	12.4	12.4	12.4	12.4	197680000	18343000	9714900	990260	879500	1289600	1057000	16	2	1	1	0	1	1
P13697	MAOX_RAT	NADP-dependent malic enzyme (NADP-ME) (EC 1.1.1.40) (Malic enzyme 1)	12	5	6	1	0	1	1	12	5	6	1	0	1	1	37.1	13.6	17.8	3.8	0	3.1	3.1	118640000	6370300	7506200	115760	0	157080	111450	21	2	4	0	0	1	1
P15087	CBPE_RAT	Carboxypeptidase E (CPE) (EC 3.4.17.10) (Carboxypeptidase H) (CPH) (Enkephalin convertase) (Prohormone-processing carboxypeptidase)	10	4	4	1	1	1	1	10	4	4	1	1	1	1	32.4	13	11.3	4.4	2.1	4.4	4.4	77298000	4923700	4550400	166790	274230	219460	481380	10	1	1	0	0	1	1
P19804	NDKB_RAT	Nucleoside diphosphate kinase B (NDK B) (NDP kinase B) (EC 2.7.4.6) (Histidine protein kinase NDKB) (EC 2.7.13.3) (P18)	9	8	3	5	5	5	5	4	2	2	1	1	1	1	69.1	56.6	21.7	40.8	40.8	40.8	40.8	96057000	3698300	15011000	516790	329580	379120	804300	9	1	4	0	0	1	0
P52944	PDLI1_RAT	PDZ and LIM domain protein 1 (C-terminal LIM domain protein 1) (Elfin) (LIM domain protein CLP-36)	5	2	2	1	1	0	0	5	2	2	1	1	0	0	30	14.4	14.4	9.5	9.5	0	0	21948000	17326000	47496000	3923800	1637600	0	0	3	0	2	1	0	0	0
P55260	ANXA4_RAT	Annexin A4 (36 kDa zymogen granule membrane-associated protein) (ZAP36) (Annexin IV) (Annexin-4) (Lipocortin IV)	4	2	2	0	0	0	0	4	2	2	0	0	0	0	17.2	9.7	10	0	0	0	0	35919000	2744700	998260	0	0	0	0	4	0	1	0	0	0	0
P62632	EF1A2_RAT	Elongation factor 1-alpha 2 (EF-1-alpha-2) (Eukaryotic elongation factor 1 A-2) (eEF1A-2) (Statin-S1)	13	8	4	7	7	6	6	5	2	3	0	0	0	0	44.9	28.1	22.7	15.8	15.8	14	14	82743000	3924300	9494400	0	0	0	0	11	2	3	0	0	0	0
P62959	HINT1_RAT	Histidine triad nucleotide-binding protein 1 (EC 3.-.-.-) (17 kDa inhibitor of protein kinase C) (Adenosine 5'-monophosphoramidase) (Protein kinase C inhibitor 1) (Protein kinase C-interacting protein 1) (PKCI-1)	4	3	2	1	1	1	1	4	3	2	1	1	1	1	46.8	46	35.7	11.1	11.1	11.1	11.1	128980000	12272000	9041000	342330	261900	623730	434810	9	2	1	0	0	1	1
P63245	RACK1_RAT	Receptor of activated protein C kinase 1 (Guanine nucleotide-binding protein subunit beta-2-like 1) (Receptor for activated C kinase) (Receptor of activated protein kinase C 1) [Cleaved into: Receptor of activated protein C kinase 1, N-terminally processed]	7	4	3	0	0	1	1	7	4	3	0	0	1	1	40.1	21.1	19.2	0	0	8.5	8.5	153420000	11923000	6272200	0	0	375580	345430	13	1	2	0	0	2	1
P70580	PGRC1_RAT	Membrane-associated progesterone receptor component 1 (mPR) (25-DX) (Acidic 25 kDa protein) (Ventral midline antigen) (VEMA)	4	3	3	1	1	1	2	3	2	2	0	0	0	1	37.9	27.7	27.7	4.6	4.6	4.6	11.8	50128000	2774900	2790600	0	0	0	140700	4	1	2	0	0	0	0
P83868	TEBP_RAT	Prostaglandin E synthase 3 (EC 5.3.99.3) (Cytosolic prostaglandin E2 synthase) (cPGES) (Hsp90 co-chaperone) (Progesterone receptor complex p23) (Telomerase-binding protein p23)	3	2	2	0	0	1	1	3	2	2	0	0	1	1	26.2	18.8	18.8	0	0	10.6	10.6	81522000	4869700	6422100	0	0	199880	251870	4	0	0	0	0	1	0
P97840	LEG9_RAT	Galectin-9 (Gal-9) (36 kDa beta-galactoside-binding lectin) (Urate transporter/channel) (UAT)	3	4	3	0	0	0	0	3	4	3	0	0	0	0	11.3	17.8	10.2	0	0	0	0	34888000	25110000	8284300	0	0	0	0	3	3	3	0	0	0	0
Q4KM73	KCY_RAT	UMP-CMP kinase (EC 2.7.4.14) (Deoxycytidylate kinase) (CK) (dCMP kinase) (Nucleoside-diphosphate kinase) (EC 2.7.4.6) (Uridine monophosphate/cytidine monophosphate kinase) (UMP/CMP kinase) (UMP/CMPK)	8	3	4	0	0	0	1	8	3	4	0	0	0	1	53.6	17.9	24	0	0	0	5.1	53352000	1953300	3427800	0	0	0	135990	7	1	0	0	0	0	1
Q5BJP3	UFM1_RAT	Ubiquitin-fold modifier 1	3	2	3	0	0	1	1	3	2	3	0	0	1	1	58.8	50.6	58.8	0	0	17.6	17.6	49043000	2338300	5403600	0	0	106910	113940	6	1	1	0	0	0	0
Q5XI22	THIC_RAT	Acetyl-CoA acetyltransferase, cytosolic (EC 2.3.1.9) (Cytosolic acetoacetyl-CoA thiolase)	6	3	2	0	0	0	1	6	3	2	0	0	0	1	32.2	14.1	9.1	0	0	0	2.8	91293000	6413100	4752300	0	0	0	49489	11	2	2	0	0	0	0
Q62967	MVD1_RAT	Diphosphomevalonate decarboxylase (EC 4.1.1.33) (Mevalonate (diphospho)decarboxylase) (MDDase) (Mevalonate pyrophosphate decarboxylase)	5	2	3	0	0	0	0	5	2	3	0	0	0	0	26.7	14.2	12.7	0	0	0	0	42057000	2259600	3174700	0	0	0	0	10	0	1	0	0	0	0
Q9WU49	CHSP1_RAT	Calcium-regulated heat stable protein 1 (Calcium-regulated heat-stable protein of 24 kDa) (CRHSP-24)	3	2	2	0	0	1	1	3	2	2	0	0	1	1	51.7	27.2	35.4	0	0	10.9	10.9	33954000	2606200	3162000	0	0	47680	92774	5	0	0	0	0	0	0
P55053	FABP5_RAT	Fatty acid-binding protein 5 (Cutaneous fatty acid-binding protein) (C-FABP) (DA11) (Epidermal-type fatty acid-binding protein) (E-FABP) (Fatty acid-binding protein, epidermal)	7	5	1	0	0	4	5	7	5	1	0	0	4	5	63	39.3	6.7	0	0	28.9	35.6	334520000	20270000	4121400	0	0	983900	1140000	15	3	1	0	0	1	1
Q6MG61	CLIC1_RAT	Chloride intracellular channel protein 1	7	5	1	0	1	2	3	7	5	1	0	1	2	3	45.2	32	7.5	0	7.5	8.3	15.8	100020000	7657500	5237000	0	112080	487520	643080	8	1	1	0	0	1	2
O35796	C1QBP_RAT	Complement component 1 Q subcomponent-binding protein, mitochondrial (GC1q-R protein) (Glycoprotein gC1qBP) (C1qBP)	2	2	1	0	0	0	0	2	2	1	0	0	0	0	12.2	12.2	5	0	0	0	0	37484000	2929600	1014900	0	0	0	0	3	2	0	0	0	0	0
P22734	COMT_RAT	Catechol O-methyltransferase (EC 2.1.1.6)	4	2	1	0	0	0	0	4	2	1	0	0	0	0	25	15.5	6.1	0	0	0	0	26529000	2089500	1124200	0	0	0	0	4	0	0	0	0	0	0
P26772	CH10_RAT	10 kDa heat shock protein, mitochondrial (Hsp10) (10 kDa chaperonin) (Chaperonin 10) (CPN10)	2	3	1	1	1	1	1	2	3	1	1	1	1	1	18.6	28.4	6.9	9.8	9.8	9.8	9.8	57029000	4479400	4376300	224820	210800	382360	373420	4	1	1	1	0	1	0
P97536	CAND1_RAT	Cullin-associated NEDD8-dissociated protein 1 (Cullin-associated and neddylation-dissociated protein 1) (TBP-interacting protein of 120 kDa A) (TBP-interacting protein 120A) (p120 CAND1)	10	2	1	0	0	0	0	10	2	1	0	0	0	0	11	2.2	1.1	0	0	0	0	34566000	1389300	806400	0	0	0	0	12	0	0	0	0	0	0
Q5I0G4	GARS_RAT	Glycine--tRNA ligase (EC 6.1.1.14) (Diadenosine tetraphosphate synthetase) (Ap4A synthetase) (EC 2.7.7.-) (Glycyl-tRNA synthetase) (GlyRS) (Glycyl-tRNA synthetase 1)	10	4	1	1	0	1	1	10	4	1	1	0	1	1	22	8.6	2	1.6	0	1.6	1.6	91564000	3305100	622330	14570	0	53097	72435	10	0	0	0	0	1	1
Q5U2Q3	CK054_RAT	Ester hydrolase C11orf54 homolog (EC 3.1.-.-)	5	2	1	0	0	0	0	5	2	1	0	0	0	0	22.5	7.9	5.1	0	0	0	0	37224000	1110700	571220	0	0	0	0	7	0	0	0	0	0	0
Q63009	ANM1_RAT	Protein arginine N-methyltransferase 1 (EC 2.1.1.319) (Histone-arginine N-methyltransferase PRMT1)	5	2	1	0	0	0	0	5	2	1	0	0	0	0	25.2	13	8.8	0	0	0	0	53030000	1938900	1502700	0	0	0	0	6	0	0	0	0	0	0
Q9EQX9	UBE2N_RAT	Ubiquitin-conjugating enzyme E2 N (EC 2.3.2.23) (Bendless-like ubiquitin-conjugating enzyme) (E2 ubiquitin-conjugating enzyme N) (Ubiquitin carrier protein N) (Ubiquitin-protein ligase N)	4	2	1	0	0	1	1	4	2	1	0	0	1	1	42.8	11.2	13.2	0	0	6.6	6.6	44767000	2794500	1172500	0	0	212780	161530	3	1	0	0	0	0	0
Q9JJ19	NHRF1_RAT	Na(+)/H(+) exchange regulatory cofactor NHE-RF1 (NHERF-1) (Ezrin-radixin-moesin-binding phosphoprotein 50) (EBP50) (Regulatory cofactor of Na(+)/H(+) exchanger) (Sodium-hydrogen exchanger regulatory factor 1) (Solute carrier family 9 isoform A3 regulatory factor 1)	6	2	0	1	0	1	1	6	2	0	1	0	1	1	26.4	8.7	0	3.7	0	3.7	3.7	71502000	4338900	0	14752	0	27586	30630	6	1	0	0	0	3	2
Q63081	PDIA6_RAT	Protein disulfide-isomerase A6 (EC 5.3.4.1) (Calcium-binding protein 1) (CaBP1) (Protein disulfide isomerase P5) (Thioredoxin domain-containing protein 7)	6	1	3	1	0	3	2	6	1	3	1	0	3	2	19.3	3.4	10.5	3.9	0	10	7	56691000	2611400	5018300	270590	0	317710	324440	6	1	2	0	0	1	2
P35213	1433B_RAT	14-3-3 protein beta/alpha (Prepronerve growth factor RNH-1) (Protein kinase C inhibitor protein 1) (KCIP-1) [Cleaved into: 14-3-3 protein beta/alpha, N-terminally processed]	7	4	3	4	4	7	4	5	1	2	0	0	2	0	40.7	16.7	19.9	14.6	14.2	31.3	14.6	48130000	1900000	928220	0	0	319290	0	10	2	1	0	0	2	0
Q08163	CAP1_RAT	Adenylyl cyclase-associated protein 1 (CAP 1)	9	1	2	1	0	1	2	9	1	2	1	0	1	2	40.3	3.8	7.6	3.8	0	3.8	8	102380000	2443400	6579100	236580	0	129820	409720	19	0	0	0	0	0	1
O88767	PARK7_RAT	Parkinson disease protein 7 homolog (Contraception-associated protein 1) (Protein CAP1) (Fertility protein SP22) (Maillard deglycase) (Parkinsonism-associated deglycase) (Protein DJ-1) (DJ-1) (Protein/nucleic acid deglycase DJ-1) (EC 3.1.2.-) (EC 3.5.1.-) (EC 3.5.1.124)	5	1	2	0	0	0	0	5	1	2	0	0	0	0	48.1	14.3	18	0	0	0	0	44463000	2648600	1789600	0	0	0	0	6	2	0	0	0	0	0
O89049	TRXR1_RAT	Thioredoxin reductase 1, cytoplasmic (TR) (EC 1.8.1.9) (NADPH-dependent thioredoxin reductase) (Thioredoxin reductase TR1)	5	1	2	1	0	0	1	5	1	2	1	0	0	1	21.2	4.6	7.6	4.8	0	0	3	30203000	898800	1935500	189900	0	0	29535	9	0	0	0	0	0	0
P07943	ALDR_RAT	Aldo-keto reductase family 1 member B1 (EC 1.1.1.21) (EC 1.1.1.300) (EC 1.1.1.372) (EC 1.1.1.54) (Aldehyde reductase) (Aldose reductase) (AR)	3	1	2	0	0	0	0	3	1	2	0	0	0	0	16.8	4.4	13.9	0	0	0	0	10262000	696180	1767700	0	0	0	0	3	0	0	0	0	0	0
P31977	EZRI_RAT	Ezrin (Cytovillin) (Villin-2) (p81)	4	1	2	0	0	0	0	4	1	2	0	0	0	0	7.8	1.5	3.8	0	0	0	0	17207000	411170	1602100	0	0	0	0	4	0	0	0	0	0	0
P50399	GDIB_RAT	Rab GDP dissociation inhibitor beta (Rab GDI beta) (GDI-3) (Guanosine diphosphate dissociation inhibitor 2) (GDI-2)	12	1	4	0	0	1	2	8	1	2	0	0	1	1	38.7	2.5	14.4	0	0	2.5	4.7	74508000	1378100	4537900	0	0	83707	51487	12	1	1	0	0	1	1
P50475	SYAC_RAT	Alanine--tRNA ligase, cytoplasmic (EC 6.1.1.7) (Alanyl-tRNA synthetase) (AlaRS)	10	1	2	1	0	0	0	10	1	2	1	0	0	0	16	3.5	4.8	3.5	0	0	0	31661000	5243600	3960300	793040	0	0	0	11	1	2	1	0	0	0
P62815	VATB2_RAT	V-type proton ATPase subunit B, brain isoform (V-ATPase subunit B 2) (Endomembrane proton pump 58 kDa subunit) (Vacuolar proton pump subunit B 2)	8	1	3	1	0	0	1	8	1	3	1	0	0	1	22.3	3.9	10	7.2	0	0	3.9	44258000	2261200	4908100	1753900	0	0	112370	11	0	1	1	0	0	0
P63331	PP2AA_RAT	Serine/threonine-protein phosphatase 2A catalytic subunit alpha isoform (PP2A-alpha) (EC 3.1.3.16)	4	1	2	1	0	1	1	4	1	2	1	0	1	1	20.4	3.6	7.8	3.6	0	3.6	3.6	18806000	1310800	1911900	217420	0	100340	107020	3	0	0	0	0	0	0
Q63598	PLST_RAT	Plastin-3 (T-plastin)	3	1	2	0	0	0	0	3	1	2	0	0	0	0	7	1.7	4.3	0	0	0	0	11285000	1999400	2303900	0	0	0	0	3	0	1	0	0	0	0
Q8R4A1	ERO1A_RAT	ERO1-like protein alpha (ERO1-L) (ERO1-L-alpha) (EC 1.8.4.-) (Endoplasmic reticulum oxidoreductase alpha) (Endoplasmic reticulum oxidoreductin-1-like protein) (Global ischemia-induced protein 11) (Oxidoreductin-1-L-alpha)	5	1	2	0	0	0	0	5	1	2	0	0	0	0	18.1	2.4	5	0	0	0	0	27343000	423310	1860100	0	0	0	0	6	0	0	0	0	0	0
P63029	TCTP_RAT	Translationally-controlled tumor protein (TCTP) (Lens epithelial protein)	2	1	1	1	1	2	2	2	1	1	1	1	2	2	15.7	8.1	8.1	5.8	5.8	14	14	60345000	3414400	5470300	49717	28659	297760	310610	4	1	1	0	0	2	0
O54975	XPP1_RAT	Xaa-Pro aminopeptidase 1 (EC 3.4.11.9) (Aminoacylproline aminopeptidase) (Cytosolic aminopeptidase P) (Soluble aminopeptidase P) (sAmp) (X-Pro aminopeptidase 1) (X-prolyl aminopeptidase 1, soluble)	5	1	1	0	0	0	0	5	1	1	0	0	0	0	14.4	1.4	2.6	0	0	0	0	30607000	3752800	760010	0	0	0	0	5	0	0	0	0	0	0
P05942	S10A4_RAT	Protein S100-A4 (Metastasin) (Nerve growth factor-induced protein 42A) (P9K) (Placental calcium-binding protein) (S100 calcium-binding protein A4)	2	1	1	0	0	1	1	2	1	1	0	0	1	1	24.8	7.9	16.8	0	0	7.9	7.9	12080000	989140	1717400	0	0	130280	204400	4	1	1	0	0	0	0
P07340	AT1B1_RAT	Sodium/potassium-transporting ATPase subunit beta-1 (Sodium/potassium-dependent ATPase subunit beta-1)	3	1	1	0	0	0	0	3	1	1	0	0	0	0	12.5	3.6	3.6	0	0	0	0	22933000	801430	1075900	0	0	0	0	3	0	0	0	0	0	0
P18298	METK2_RAT	S-adenosylmethionine synthase isoform type-2 (AdoMet synthase 2) (EC 2.5.1.6) (Methionine adenosyltransferase 2) (MAT 2) (Methionine adenosyltransferase II) (MAT-II)	2	1	1	0	0	0	0	2	1	1	0	0	0	0	9.6	3.8	3.8	0	0	0	0	18700000	1606800	1326900	0	0	0	0	2	0	0	0	0	0	0
P29419	ATP5I_RAT	ATP synthase subunit e, mitochondrial (ATPase subunit e) (ATP synthase membrane subunit e)	2	1	1	0	0	0	0	2	1	1	0	0	0	0	32.4	16.9	16.9	0	0	0	0	21824000	1094100	2338500	0	0	0	0	2	0	0	0	0	0	0
P61459	PHS_RAT	Pterin-4-alpha-carbinolamine dehydratase (PHS) (EC 4.2.1.96) (4-alpha-hydroxy-tetrahydropterin dehydratase) (Dimerization cofactor of hepatocyte nuclear factor 1-alpha) (DCoH) (Dimerization cofactor of HNF1) (Phenylalanine hydroxylase-stimulating protein) (Pterin carbinolamine dehydratase) (PCD)	3	1	1	0	0	1	1	3	1	1	0	0	1	1	35.6	7.7	7.7	0	0	7.7	7.7	10540000	1349000	3168400	0	0	243020	330270	4	1	0	0	0	0	0
P63088	PP1G_RAT	Serine/threonine-protein phosphatase PP1-gamma catalytic subunit (PP-1G) (EC 3.1.3.16) (Protein phosphatase 1C catalytic subunit)	3	1	1	0	0	1	1	3	1	1	0	0	1	1	15.2	4.3	4.3	0	0	3.1	3.1	20384000	952050	1229100	0	0	28205	44086	6	0	0	0	0	0	1
Q63692	CDC37_RAT	Hsp90 co-chaperone Cdc37 (Hsp90 chaperone protein kinase-targeting subunit) (p50Cdc37) [Cleaved into: Hsp90 co-chaperone Cdc37, N-terminally processed]	3	1	1	0	0	1	1	3	1	1	0	0	1	1	14.8	4.5	4.5	0	0	4.5	4.5	17298000	1317400	1305700	0	0	110370	262820	5	0	0	0	0	0	0
Q6P7Q4	LGUL_RAT	Lactoylglutathione lyase (EC 4.4.1.5) (Aldoketomutase) (Glyoxalase I) (Glx I) (Ketone-aldehyde mutase) (Methylglyoxalase) (S-D-lactoylglutathione methylglyoxal lyase)	4	1	1	0	0	0	0	4	1	1	0	0	0	0	28.8	4.9	4.9	0	0	0	0	18901000	591170	1128600	0	0	0	0	5	0	0	0	0	0	0
Q8CFN2	CDC42_RAT	Cell division control protein 42 homolog (EC 3.6.5.2)	3	1	1	0	0	0	0	3	1	1	0	0	0	0	21.5	6.8	6.8	0	0	0	0	17087000	409020	1003800	0	0	0	0	5	0	0	0	0	0	0
Q9EST6	AN32B_RAT	Acidic leucine-rich nuclear phosphoprotein 32 family member B (Proliferation-related acidic leucine-rich protein PAL31)	2	1	1	0	0	1	0	2	1	1	0	0	1	0	11.4	7	7	0	0	7	0	31066000	1142700	1811800	0	0	167190	0	3	0	1	0	0	0	0
Q9WVC0	SEPT7_RAT	Septin-7 (CDC10 protein homolog)	3	1	1	0	0	0	0	3	1	1	0	0	0	0	10.8	3.4	3.4	0	0	0	0	18542000	24119000	10904000	0	0	0	0	2	0	0	0	0	0	0
Q9Z2G8	NP1L1_RAT	Nucleosome assembly protein 1-like 1 (NAP-1-related protein)	7	2	1	1	1	1	1	6	1	1	1	0	1	1	38.2	6.9	4.4	4.4	2.6	4.4	4.4	56684000	2313800	3102000	292430	0	190770	371530	14	1	1	0	0	1	1
O08623	SQSTM_RAT	Sequestosome-1 (Protein kinase C-zeta-interacting protein) (PKC-zeta-interacting protein) (Ubiquitin-binding protein p62)	0	2	0	1	1	1	1	0	2	0	1	1	1	1	0	7.3	0	2.5	2.5	2.5	2.5	0	1832600	0	37799	33596	30952	32007	0	2	0	1	1	1	1
