# Supplementary material for: The cytoprotective protein MANF promotes neuronal survival independently from its role as a GRP78 cofactor
Source: J Biol Chem. 2021 Jan 15;296:100295. doi: 10.1016/j.jbc.2021.100295 (PMC7949057; doi:10.1016/j.jbc.2021.100295)
Supplement: Supplemental Table S4 [file mmc5.xlsx]

## Sheet: Sheet1
			HEK293 GFP-SH	HEK293 GFP-SH	HEK293 GFP-SH	HEK293 GFP-SH	HEK293 pre-SH-MANF	HEK293 pre-SH-MANF	HEK293 pre-SH-MANF	HEK293 pre-SH-MANF	HEK293 GFP-SH	HEK293 GFP-SH	HEK293 GFP-SH	HEK293 GFP-SH	HEK293 pre-SH-MANF	HEK293 pre-SH-MANF	HEK293 pre-SH-MANF	HEK293 pre-SH-MANF	HEK293 GFP-SH	HEK293 GFP-SH	HEK293 GFP-SH	HEK293 GFP-SH	HEK293 pre-SH-MANF	HEK293 pre-SH-MANF	HEK293 pre-SH-MANF	HEK293 pre-SH-MANF	HEK293 GFP-SH	HEK293 GFP-SH	HEK293 GFP-SH	HEK293 GFP-SH	HEK293 pre-SH-MANF	HEK293 pre-SH-MANF	HEK293 pre-SH-MANF	HEK293 pre-SH-MANF	HEK293 GFP-SH	HEK293 GFP-SH	HEK293 GFP-SH	HEK293 GFP-SH	HEK293 pre-SH-MANF	HEK293 pre-SH-MANF	HEK293 pre-SH-MANF	HEK293 pre-SH-MANF
Protein IDs	Entry name	Protein names	Peptides OE1201_11373	Peptides OE1201_11374	Peptides OE1201_11377	Peptides OE1201_11378	Peptides OE1201_2097	Peptides OE1201_2098	Peptides OE1201_2099	Peptides OE1201_2100	Unique peptides OE1201_11373	Unique peptides OE1201_11374	Unique peptides OE1201_11377	Unique peptides OE1201_11378	Unique peptides OE1201_2097	Unique peptides OE1201_2098	Unique peptides OE1201_2099	Unique peptides OE1201_2100	Sequence coverage OE1201_11373 [%]	Sequence coverage OE1201_11374 [%]	Sequence coverage OE1201_11377 [%]	Sequence coverage OE1201_11378 [%]	Sequence coverage OE1201_2097 [%]	Sequence coverage OE1201_2098 [%]	Sequence coverage OE1201_2099 [%]	Sequence coverage OE1201_2100 [%]	Intensity OE1201_11373	Intensity OE1201_11374	Intensity OE1201_11377	Intensity OE1201_11378	Intensity OE1201_2097	Intensity OE1201_2098	Intensity OE1201_2099	Intensity OE1201_2100	MS/MS count OE1201_11373	MS/MS count OE1201_11374	MS/MS count OE1201_11377	MS/MS count OE1201_11378	MS/MS count OE1201_2097	MS/MS count OE1201_2098	MS/MS count OE1201_2099	MS/MS count OE1201_2100
P00761	TRYP_PIG	Trypsin (EC 3.4.21.4)	4	4	4	4	4	6	5	5	4	4	4	4	4	6	5	5	25.1	25.1	25.1	25.1	25.1	31.6	31.6	31.6	176220000	101710000	34014000	56727000	1441200000	789730000	875830000	857600000	14	17	12	15	20	15	19	23
P04264	K2C1_HUMAN	Keratin, type II cytoskeletal 1 (67 kDa cytokeratin) (Cytokeratin-1) (CK-1) (Hair alpha protein) (Keratin-1) (K1) (Type-II keratin Kb1)	25	20	12	15	20	19	22	23	18	13	6	11	12	11	14	15	46.9	31.7	22	26.4	35.7	34.2	37	42.4	20006000	9142600	3179900	3999100	41243000	34811000	101290000	71078000	23	18	10	8	13	11	16	17
P05165	PCCA_HUMAN	Propionyl-CoA carboxylase alpha chain, mitochondrial (PCCase subunit alpha) (EC 6.4.1.3) (Propanoyl-CoA:carbon dioxide ligase subunit alpha)	9	8	5	2	29	30	30	29	9	8	5	2	29	30	30	29	16.2	15.8	9.9	4	54.3	54.5	54.5	54.4	2538500	2022100	557990	81296	157280000	113720000	154940000	140720000	11	7	1	2	26	28	35	31
P05166	PCCB_HUMAN	Propionyl-CoA carboxylase beta chain, mitochondrial (PCCase subunit beta) (EC 6.4.1.3) (Propanoyl-CoA:carbon dioxide ligase subunit beta)	12	6	5	5	24	24	23	24	12	6	5	5	24	24	23	24	31	15.2	11.7	11.1	62.5	60.7	58.8	60.7	3633000	980030	948160	812150	194630000	152610000	224300000	171010000	11	5	3	4	35	33	34	27
P07437	TBB5_HUMAN	Tubulin beta chain (Tubulin beta-5 chain)	17	16	9	10	15	15	17	17	3	3	3	3	2	4	4	4	58.6	51.8	29.1	30.9	52.7	56.8	59.2	52.5	3549700	1508300	828930	1480400	10752000	6720600	20858000	14448000	5	4	3	4	4	3	7	8
P0DMV9	HS71B_HUMAN	Heat shock 70 kDa protein 1B (Heat shock 70 kDa protein 2) (HSP70-2) (HSP70.2)	31	26	20	24	33	35	33	31	17	15	12	13	19	19	19	20	54.9	51.5	34.9	50.7	61.8	64.1	61.9	57.4	17863000	7720600	3638000	6141900	612350000	566770000	681460000	592950000	22	19	12	17	46	40	49	48
P11021	BIP_HUMAN	Endoplasmic reticulum chaperone BiP (EC 3.6.4.10) (78 kDa glucose-regulated protein) (GRP-78) (Binding-immunoglobulin protein) (BiP) (Heat shock protein 70 family protein 5) (HSP70 family protein 5) (Heat shock protein family A member 5) (Immunoglobulin heavy chain-binding protein)	13	9	5	7	59	59	58	54	11	7	5	6	57	57	56	52	25.5	16.8	7.6	10.9	70.6	69.4	69.4	67.4	1741400	816130	610590	421620	30104000000	22659000000	27383000000	26095000000	6	6	5	3	593	604	561	566
P11142	HSP7C_HUMAN	Heat shock cognate 71 kDa protein (Heat shock 70 kDa protein 8) (Lipopolysaccharide-associated protein 1) (LAP-1) (LPS-associated protein 1)	25	18	13	19	31	32	31	27	16	10	10	13	22	22	22	19	47.1	35.6	24.8	38.2	58.7	58.4	57.3	52.6	17499000	5470300	4622500	6526000	653360000	411400000	595860000	495810000	22	16	17	25	42	37	46	42
P11182	ODB2_HUMAN	Lipoamide acyltransferase component of branched-chain alpha-keto acid dehydrogenase complex, mitochondrial (EC 2.3.1.168) (52 kDa mitochondrial autoantigen of primary biliary cirrhosis) (Branched chain 2-oxo-acid dehydrogenase complex component E2) (BCOADC-E2) (Branched-chain alpha-keto acid dehydrogenase complex component E2) (BCKAD-E2) (BCKADE2) (Dihydrolipoamide acetyltransferase component of …	3	4	2	3	9	8	6	8	3	4	2	3	9	8	6	8	7.9	9.8	5.4	10.4	29.3	27.4	17.6	24.5	1076800	1067900	2516000	1638300	21283000	16559000	27614000	19887000	4	4	2	2	8	8	7	10
P11498	PYC_HUMAN	Pyruvate carboxylase, mitochondrial (EC 6.4.1.1) (Pyruvic carboxylase) (PCB)	26	18	13	16	40	41	40	41	26	18	13	16	40	41	40	41	35.3	23.3	17.1	21.8	50.1	50.8	50.8	53.2	16830000	7021200	3660800	6217000	437180000	391630000	549450000	373120000	47	27	17	21	53	53	59	65
P19338	NUCL_HUMAN	Nucleolin (Protein C23)	12	10	8	6	14	13	13	13	12	10	8	6	14	13	13	13	20.7	13.5	13.1	7.6	21.1	19.2	20.1	21.7	3103900	1713000	1047300	1032800	36026000	32519000	38016000	35170000	10	7	4	3	11	12	8	12
P35527	K1C9_HUMAN	Keratin, type I cytoskeletal 9 (Cytokeratin-9) (CK-9) (Keratin-9) (K9)	21	16	12	10	12	11	18	16	20	15	12	10	12	11	18	15	50.4	35.8	29.7	29.7	37.7	33.1	49.6	42.2	14013000	9390400	6634500	3720300	35638000	27934000	100510000	67163000	27	22	22	13	11	12	16	16
P36578	RL4_HUMAN	60S ribosomal protein L4 (60S ribosomal protein L1) (Large ribosomal subunit protein uL4)	7	4	5	2	11	12	12	10	7	4	5	2	11	12	12	10	18.3	12.2	13.8	6.3	30.2	32.3	32.3	29.7	2652400	1106700	767580	312710	73344000	41814000	63477000	36692000	5	3	5	2	7	8	11	8
P38646	GRP75_HUMAN	Stress-70 protein, mitochondrial (75 kDa glucose-regulated protein) (GRP-75) (Heat shock 70 kDa protein 9) (Mortalin) (MOT) (Peptide-binding protein 74) (PBP74)	16	11	9	8	21	24	22	21	16	11	9	8	21	24	22	21	35.9	21.2	16.6	15	39.5	43.9	39.3	40.5	5688400	2579300	2048400	1491000	141090000	97702000	121170000	108080000	18	15	18	7	23	27	28	24
P50914	RL14_HUMAN	60S ribosomal protein L14 (CAG-ISL 7) (Large ribosomal subunit protein eL14)	3	2	2	2	2	3	2	3	3	2	2	2	2	3	2	3	15.3	10.7	10.7	10.7	10.2	15.3	10.2	15.3	279640	481670	461110	291240	9153400	9865300	7899600	10682000	1	2	1	1	3	3	3	2
P62241	RS8_HUMAN	40S ribosomal protein S8 (Small ribosomal subunit protein eS8)	4	2	3	3	7	5	5	7	4	2	3	3	7	5	5	7	24.5	12.5	18.8	17.3	41.8	29.8	29.8	41.8	838970	461730	384830	107190	16724000	10841000	13089000	12794000	5	2	2	4	7	4	6	7
P62424	RL7A_HUMAN	60S ribosomal protein L7a (Large ribosomal subunit protein eL8) (PLA-X polypeptide) (Surfeit locus protein 3)	5	4	4	2	3	2	5	5	5	4	4	2	3	2	5	5	25.9	18	18.4	9	15.4	11.3	24.8	24.8	1065700	760350	332370	256060	5071200	2076300	4282600	4426900	4	1	2	6	3	1	1	2
Q07020	RL18_HUMAN	60S ribosomal protein L18 (Large ribosomal subunit protein eL18)	3	4	2	3	4	4	3	5	3	4	2	3	4	4	3	5	19.7	27.1	14.4	21.3	26.6	26.6	21.3	32.4	1283800	1001800	276320	444770	36836000	24836000	19503000	21368000	1	3	2	2	2	5	4	7
Q13085	ACACA_HUMAN	Acetyl-CoA carboxylase 1 (ACC1) (EC 6.4.1.2) (Acetyl-Coenzyme A carboxylase alpha) (ACC-alpha)	85	68	58	51	121	121	125	125	74	60	50	45	108	109	112	113	47.1	38.9	32.8	31.2	66.3	65.1	67.3	67.1	86005000	40550000	31681000	20193000	2228900000	1592100000	2697000000	2102300000	105	89	71	46	179	178	215	206
Q7Z417	NUFP2_HUMAN	Nuclear fragile X mental retardation-interacting protein 2 (82 kDa FMRP-interacting protein) (82-FIP) (Cell proliferation-inducing gene 1 protein) (FMRP-interacting protein 2)	4	3	2	3	9	9	10	9	4	3	2	3	9	9	10	9	7.5	5.5	3	5.3	25.3	25.3	26.8	25.3	289200	415460	173500	104650	17280000	14651000	13709000	13992000	4	6	3	5	10	12	11	11
Q8WWM7	ATX2L_HUMAN	Ataxin-2-like protein (Ataxin-2 domain protein) (Ataxin-2-related protein)	21	15	9	9	25	24	24	27	21	15	9	9	25	24	24	27	32.2	21.3	11.3	10.5	38	37.2	39.8	42.4	11971000	5318200	1531000	1762000	141940000	134480000	140750000	147580000	28	16	5	5	24	24	33	31
Q96RQ3	MCCA_HUMAN	Methylcrotonoyl-CoA carboxylase subunit alpha, mitochondrial (MCCase subunit alpha) (EC 6.4.1.4) (3-methylcrotonyl-CoA carboxylase 1) (3-methylcrotonyl-CoA carboxylase biotin-containing subunit) (3-methylcrotonyl-CoA:carbon dioxide ligase subunit alpha)	9	3	4	2	21	21	23	22	9	3	4	2	21	21	23	22	18.9	6.9	9.1	3.2	40.7	42.9	44.1	42.9	2739500	370000	440600	182630	86564000	63575000	85948000	72490000	12	3	2	1	18	17	17	15
Q9HCC0	MCCB_HUMAN	Methylcrotonoyl-CoA carboxylase beta chain, mitochondrial (MCCase subunit beta) (EC 6.4.1.4) (3-methylcrotonyl-CoA carboxylase 2) (3-methylcrotonyl-CoA carboxylase non-biotin-containing subunit) (3-methylcrotonyl-CoA:carbon dioxide ligase subunit beta)	11	9	2	3	22	24	21	20	11	9	2	3	22	24	21	20	29.5	25.8	5.3	8.3	46.2	59	46.2	47.2	3428700	2169500	131630	98164	94840000	85258000	88746000	87230000	17	11	2	3	28	29	25	23
SH-TAG	SH-TAG	SH-TAG	4	3	3	3	2	2	2	2	4	3	3	3	2	2	2	2	96.6	50.8	50.8	50.8	49.2	49.2	49.2	49.2	265930000	291780000	89949000	16402000	414610000	424810000	622220000	557250000	12	25	15	10	5	6	4	5
Q13263	TIF1B_HUMAN	Transcription intermediary factor 1-beta (TIF1-beta) (E3 SUMO-protein ligase TRIM28) (EC 2.3.2.27) (KRAB-associated protein 1) (KAP-1) (KRAB-interacting protein 1) (KRIP-1) (Nuclear corepressor KAP-1) (RING finger protein 96) (RING-type E3 ubiquitin transferase TIF1-beta) (Tripartite motif-containing protein 28)	2	2	2	0	4	4	7	6	2	2	2	0	4	4	7	6	3.7	3.7	5	0	17	11.1	20	18	1154200	1819000	12154	0	5377800	5721900	9501600	6693900	5	2	1	0	3	2	3	1
P02769	ALBU_BOVIN	Albumin (BSA) (allergen Bos d 6)	20	20	1	1	0	0	7	7	19	19	1	1	0	0	7	7	41.8	38.6	1.6	1.6	0	0	13.7	15.3	19099000	9460500	27317	40248	0	0	5551600	5430200	19	28	0	0	0	0	2	3
P05387	RLA2_HUMAN	60S acidic ribosomal protein P2 (Large ribosomal subunit protein P2) (Renal carcinoma antigen NY-REN-44)	4	3	1	0	4	4	4	3	4	3	1	0	4	4	4	3	69.6	55.7	16.5	0	69.6	69.6	69.6	55.7	2940100	1283600	246280	0	22664000	21004000	29059000	19665000	6	8	2	0	5	6	5	5
P05388	RLA0_HUMAN	60S acidic ribosomal protein P0 (60S ribosomal protein L10E) (Large ribosomal subunit protein uL10)	3	2	0	0	6	6	8	7	3	2	0	0	6	6	8	7	19.2	7.3	0	0	30.3	30.3	39.7	35.6	193870	165230	0	0	28281000	14690000	29305000	18937000	3	0	0	0	5	4	5	4
P10809	CH60_HUMAN	60 kDa heat shock protein, mitochondrial (EC 5.6.1.7) (60 kDa chaperonin) (Chaperonin 60) (CPN60) (Heat shock protein 60) (HSP-60) (Hsp60) (HuCHA60) (Mitochondrial matrix protein P1) (P60 lymphocyte protein)	3	3	1	1	5	3	9	12	3	3	1	1	5	3	9	12	8.4	7.3	2.1	1.6	12	9.1	25.8	29.8	144110	150320	84647	111940	3263900	1669500	12852000	10334000	1	1	1	0	3	2	5	8
P14618	KPYM_HUMAN	Pyruvate kinase PKM (EC 2.7.1.40) (Cytosolic thyroid hormone-binding protein) (CTHBP) (Opa-interacting protein 3) (OIP-3) (Pyruvate kinase 2/3) (Pyruvate kinase muscle isozyme) (Thyroid hormone-binding protein 1) (THBP1) (Tumor M2-PK) (p58)	4	2	1	1	0	0	15	13	4	2	1	1	0	0	14	12	13.4	8.5	1.5	1.5	0	0	45.2	38.2	514240	319700	63636	59354	0	0	15596000	10166000	4	3	0	1	0	0	8	2
P26196	DDX6_HUMAN	Probable ATP-dependent RNA helicase DDX6 (EC 3.6.4.13) (ATP-dependent RNA helicase p54) (DEAD box protein 6) (Oncogene RCK)	3	2	0	0	15	14	15	15	3	2	0	0	15	14	15	15	10.4	7.2	0	0	48.4	44.9	44.3	46	639840	503920	0	0	39941000	28833000	38878000	29056000	2	2	0	0	13	14	16	12
P30050	RL12_HUMAN	60S ribosomal protein L12 (Large ribosomal subunit protein uL11)	3	3	0	0	6	6	5	6	3	3	0	0	6	6	5	6	30.3	24.2	0	0	54.5	54.5	49.1	54.5	797910	482120	0	0	23588000	15614000	18165000	13635000	5	2	0	0	7	6	7	7
P39023	RL3_HUMAN	60S ribosomal protein L3 (HIV-1 TAR RNA-binding protein B) (TARBP-B) (Large ribosomal subunit protein uL3)	4	2	1	0	6	7	5	8	4	2	1	0	6	7	5	8	16.1	7.2	2.2	0	20.3	22.1	17.6	28	546690	216410	96556	0	18907000	15789000	14156000	14971000	4	1	1	0	3	3	4	6
Q3MHD2	LSM12_HUMAN	Protein LSM12 homolog	5	3	1	1	4	4	4	4	5	3	1	1	4	4	4	4	39.5	27.7	7.2	6.7	34.9	34.9	34.9	34.9	3638400	1061500	81256	225570	14341000	13915000	14735000	13912000	8	4	0	1	5	4	5	5
P23396	RS3_HUMAN	40S ribosomal protein S3 (EC 4.2.99.18) (Small ribosomal subunit protein uS3)	3	0	2	0	4	6	9	7	3	0	2	0	4	6	9	7	15.6	0	9.5	0	18.1	28.4	48.1	33.7	617450	0	172070	0	6793200	6286400	13575000	10047000	3	0	0	0	0	3	4	4
P83731	RL24_HUMAN	60S ribosomal protein L24 (60S ribosomal protein L30) (Large ribosomal subunit protein eL24)	2	1	2	1	3	2	3	2	2	1	2	1	3	2	3	2	13.4	8.3	10.2	5.1	17.2	10.8	17.2	10.8	214560	93014	95258	21493	4308600	2436300	3787800	3135500	0	0	1	1	3	2	2	2
P62888	RL30_HUMAN	60S ribosomal protein L30 (Large ribosomal subunit protein eL30)	2	1	1	2	3	3	3	3	2	1	1	2	3	3	3	3	24.3	10.4	13.9	24.3	40.9	40.9	40.9	40.9	152420	104390	176430	189870	13794000	9434800	9775100	7827000	2	0	1	3	4	2	3	0
C9JLW8	MCRI1_HUMAN	Mapk-regulated corepressor-interacting protein 1 (Granulin-2) (Protein FAM195B)	2	1	1	1	2	2	2	2	2	1	1	1	2	2	2	2	22.7	11.3	11.3	11.3	20.6	20.6	20.6	20.6	737170	163170	186300	114350	6835700	5235000	4673000	4812600	1	1	0	1	2	2	2	2
P61254	RL26_HUMAN	60S ribosomal protein L26 (Large ribosomal subunit protein uL24)	2	1	0	0	2	2	2	2	2	1	0	0	2	2	2	2	12.4	6.2	0	0	12.4	12.4	12.4	12.4	400060	0	0	0	3593100	3286600	1914300	3094800	0	1	0	0	2	3	0	2
P62753	RS6_HUMAN	40S ribosomal protein S6 (Phosphoprotein NP33) (Small ribosomal subunit protein eS6)	2	1	0	1	3	4	3	3	2	1	0	1	3	4	3	3	7.2	4	0	4	16.5	19.7	16.5	16.5	334130	169930	0	122500	6488600	5852900	6110600	5286800	0	1	0	0	2	2	2	2
P62917	RL8_HUMAN	60S ribosomal protein L8 (Large ribosomal subunit protein uL2)	2	1	0	0	2	3	3	4	2	1	0	0	2	3	3	4	8.9	4.3	0	0	20.2	26.5	16.3	30.7	349590	235980	0	0	2725600	5252700	6136700	5733100	1	0	0	0	2	1	3	3
Q00839	HNRPU_HUMAN	Heterogeneous nuclear ribonucleoprotein U (hnRNP U) (GRIP120) (Nuclear p120 ribonucleoprotein) (Scaffold-attachment factor A) (SAF-A) (p120) (pp120)	2	1	0	0	6	7	7	7	2	1	0	0	6	7	7	7	4.8	2.7	0	0	11.4	15.8	15.8	16.1	621150	190910	0	0	8576800	8502500	13529000	9335300	2	2	0	0	5	5	4	4
P62829	RL23_HUMAN	60S ribosomal protein L23 (60S ribosomal protein L17) (Large ribosomal subunit protein uL14)	1	1	1	2	2	2	3	2	1	1	1	2	2	2	3	2	14.3	14.3	14.3	28.6	20	20	30.7	20	210560	205200	389370	412880	9567300	4893100	11003000	7203100	2	1	3	2	2	2	2	2
P62906	RL10A_HUMAN	60S ribosomal protein L10a (CSA-19) (Large ribosomal subunit protein uL1) (Neural precursor cell expressed developmentally down-regulated protein 6) (NEDD-6)	1	1	1	2	2	3	3	3	1	1	1	2	2	3	3	3	6	6	6	10.1	12	15.7	15.7	15.7	224180	143010	130210	42144	1526500	2760900	2127500	2924800	1	1	0	2	2	1	1	1
P05386	RLA1_HUMAN	60S acidic ribosomal protein P1 (Large ribosomal subunit protein P1)	2	2	2	0	2	2	2	2	2	2	2	0	2	2	2	2	51.8	51.8	51.8	0	51.8	51.8	51.8	51.8	678180	485520	653860	0	49320000	27790000	26590000	21756000	3	4	4	0	5	4	4	3
P68104	EF1A1_HUMAN	Elongation factor 1-alpha 1 (EF-1-alpha-1) (Elongation factor Tu) (EF-Tu) (Eukaryotic elongation factor 1 A-1) (eEF1A-1) (Leukocyte receptor cluster member 7)	7	3	4	6	10	10	14	13	3	2	1	3	7	6	8	7	22.5	10	9.3	17.5	44.2	31	50	42.9	3570200	1362700	466470	1111700	16175000	12271000	46094000	27544000	4	2	0	2	11	5	20	11
P26373	RL13_HUMAN	60S ribosomal protein L13 (Breast basic conserved protein 1) (Large ribosomal subunit protein eL13)	3	0	3	2	5	5	4	5	3	0	3	2	5	5	4	5	17.5	0	16.1	9	24.2	24.2	18	24.2	542410	0	159620	165110	11151000	9427200	4309300	12051000	3	0	0	1	3	3	3	4
P25705	ATPA_HUMAN	ATP synthase subunit alpha, mitochondrial (ATP synthase F1 subunit alpha)	1	2	1	1	0	2	4	3	1	2	1	1	0	2	4	3	2.9	5.1	2.9	2.7	0	4.3	10.1	6.9	111290	33111	182090	137250	0	696200	4862400	2276300	1	2	1	0	0	2	3	0
P04406	G3P_HUMAN	Glyceraldehyde-3-phosphate dehydrogenase (GAPDH) (EC 1.2.1.12) (Peptidyl-cysteine S-nitrosylase GAPDH) (EC 2.6.99.-)	3	0	1	1	0	0	8	8	3	0	1	1	0	0	8	8	13.7	0	3	3	0	0	40	42.1	1706000	0	99264	69536	0	0	29232000	27052000	3	0	1	1	0	0	8	7
P62913	RL11_HUMAN	60S ribosomal protein L11 (CLL-associated antigen KW-12) (Large ribosomal subunit protein uL5)	1	1	1	2	2	2	1	2	1	1	1	2	2	2	1	2	7.9	7.9	7.9	14.6	12.9	12.9	5.1	11.8	415480	256720	322280	347400	7382600	8360400	2048000	1813500	1	1	2	2	3	1	1	1
P35579	MYH9_HUMAN	Myosin-9 (Cellular myosin heavy chain, type A) (Myosin heavy chain 9) (Myosin heavy chain, non-muscle IIa) (Non-muscle myosin heavy chain A) (NMMHC-A) (Non-muscle myosin heavy chain IIa) (NMMHC II-a) (NMMHC-IIA)	4	1	1	0	1	0	1	2	4	1	1	0	1	0	1	2	3.2	1.1	0.5	0	0.9	0	0.9	1.4	764790	115050	30829	0	171840	0	162400	232140	4	1	0	0	0	0	0	0
P42212	GFP_AEQVI	Green fluorescent protein	17	17	14	14	0	0	0	1	17	17	14	14	0	0	0	1	69.3	69.3	66	66.8	0	0	0	4.6	384560000	208400000	103510000	108550000	0	0	0	2706700	55	55	25	31	0	0	0	0
P05141	ADT2_HUMAN	ADP/ATP translocase 2 (ADP,ATP carrier protein 2) (ADP,ATP carrier protein, fibroblast isoform) (Adenine nucleotide translocator 2) (ANT 2) (Solute carrier family 25 member 5) [Cleaved into: ADP/ATP translocase 2, N-terminally processed]	3	2	0	1	0	0	3	1	2	1	0	1	0	0	1	0	10.7	7.7	0	4.4	0	0	8.7	3	486660	362910	0	0	0	0	1139000	0	1	2	0	1	0	0	0	0
P30153	2AAA_HUMAN	Serine/threonine-protein phosphatase 2A 65 kDa regulatory subunit A alpha isoform (Medium tumor antigen-associated 61 kDa protein) (PP2A subunit A isoform PR65-alpha) (PP2A subunit A isoform R1-alpha)	5	0	0	0	0	0	0	0	5	0	0	0	0	0	0	0	12.2	0	0	0	0	0	0	0	2609200	0	0	0	0	0	0	0	6	0	0	0	0	0	0	0
Q8IZP0	ABI1_HUMAN	Abl interactor 1 (Abelson interactor 1) (Abi-1) (Abl-binding protein 4) (AblBP4) (Eps8 SH3 domain-binding protein) (Eps8-binding protein) (Nap1-binding protein) (Nap1BP) (Spectrin SH3 domain-binding protein 1) (e3B1)	2	1	0	0	0	0	0	0	2	1	0	0	0	0	0	0	6.3	3.1	0	0	0	0	0	0	309160	176120	0	0	0	0	0	0	2	1	0	0	0	0	0	0
P06748	NPM_HUMAN	Nucleophosmin (NPM) (Nucleolar phosphoprotein B23) (Nucleolar protein NO38) (Numatrin)	1	2	0	1	0	1	1	1	1	2	0	1	0	1	1	1	7.1	10.2	0	3.1	0	4.8	4.8	4.8	147910	271220	0	134270	0	559900	575370	330690	1	0	0	0	0	0	1	1
P84098	RL19_HUMAN	60S ribosomal protein L19 (Large ribosomal subunit protein eL19)	1	0	2	2	1	0	1	1	1	0	2	2	1	0	1	1	5.1	0	9.2	9.2	8.7	0	8.7	8.7	117860	0	294940	287150	2108800	0	2176300	368950	1	0	2	1	2	0	1	1
P18077	RL35A_HUMAN	60S ribosomal protein L35a (Cell growth-inhibiting gene 33 protein) (Large ribosomal subunit protein eL33)	0	0	1	2	0	1	1	0	0	0	1	2	0	1	1	0	0	0	10.9	19.1	0	6.4	6.4	0	0	0	84007	412580	0	263250	238750	0	0	0	1	0	0	0	0	0
Q02878	RL6_HUMAN	60S ribosomal protein L6 (Large ribosomal subunit protein eL6) (Neoplasm-related protein C140) (Tax-responsive enhancer element-binding protein 107) (TaxREB107)	1	2	3	2	5	5	4	5	1	2	3	2	5	5	4	5	3.5	7.6	7.3	3.8	21.5	21.5	17	21.5	242090	240230	212640	114040	22216000	15099000	15451000	15280000	0	1	0	1	6	5	5	6
P62269	RS18_HUMAN	40S ribosomal protein S18 (Ke-3) (Ke3) (Small ribosomal subunit protein uS13)	1	2	2	0	2	5	4	5	1	2	2	0	2	5	4	5	5.3	13.2	13.8	0	11.2	32.2	25	32.2	174710	236390	112640	0	5210200	4511200	4535100	5749000	0	1	0	0	2	1	1	2
P61313	RL15_HUMAN	60S ribosomal protein L15 (Large ribosomal subunit protein eL15)	0	2	0	2	6	5	6	5	0	2	0	2	6	5	6	5	0	12.3	0	7.8	35.3	31.9	35.3	31.9	0	327750	0	122350	9419200	11945000	14642000	10855000	0	0	0	0	4	4	5	6
P18621	RL17_HUMAN	60S ribosomal protein L17 (60S ribosomal protein L23) (Large ribosomal subunit protein uL22) (PD-1)	0	2	0	0	4	3	4	3	0	2	0	0	4	3	4	3	0	16.3	0	0	27.7	21.7	27.7	22.3	0	231790	0	0	7884100	6417800	5461500	5136400	0	3	0	0	3	1	1	2
P27824	CALX_HUMAN	Calnexin (IP90) (Major histocompatibility complex class I antigen-binding protein p88) (p90)	0	0	2	0	2	2	4	5	0	0	2	0	2	2	3	5	0	0	3.2	0	4.7	4.7	9.3	14.4	0	0	8057000	0	38843000	45496000	59024000	37648000	0	0	0	0	0	0	1	1
P52272	HNRPM_HUMAN	Heterogeneous nuclear ribonucleoprotein M (hnRNP M)	1	1	2	1	2	3	2	3	1	1	2	1	2	3	2	3	2.2	2.2	3.7	2.2	3.7	5.1	3.7	6.4	716590	290750	33828	257210	5623900	3287700	4444700	5658800	1	1	2	1	4	3	2	3
O00763	ACACB_HUMAN	Acetyl-CoA carboxylase 2 (EC 6.4.1.2) (ACC-beta)	11	8	8	6	22	20	26	21	0	0	0	0	9	8	13	9	5.2	3.9	3.5	2.8	13.9	12	17	13.2	0	0	0	0	8236800	5987000	14954000	4342800	0	0	0	0	6	5	9	7
O95757	HS74L_HUMAN	Heat shock 70 kDa protein 4L (Heat shock 70-related protein APG-1) (Osmotic stress protein 94)	0	0	0	0	59	57	59	55	0	0	0	0	54	53	54	51	0	0	0	0	75.2	74.3	76.3	71.3	0	0	0	0	2735000000	2068100000	2476400000	2126200000	0	0	0	0	154	151	152	147
P07237	PDIA1_HUMAN	Protein disulfide-isomerase (PDI) (EC 5.3.4.1) (Cellular thyroid hormone-binding protein) (Prolyl 4-hydroxylase subunit beta) (p55)	0	0	0	0	17	16	16	17	0	0	0	0	17	16	16	17	0	0	0	0	40	37.8	38.4	40	0	0	0	0	35015000	23271000	34981000	30460000	0	0	0	0	15	13	13	14
P07814	SYEP_HUMAN	Bifunctional glutamate/proline--tRNA ligase (Bifunctional aminoacyl-tRNA synthetase) (Cell proliferation-inducing gene 32 protein) (Glutamatyl-prolyl-tRNA synthetase) [Includes: Glutamate--tRNA ligase (EC 6.1.1.17) (Glutamyl-tRNA synthetase) (GluRS); Proline--tRNA ligase (EC 6.1.1.15) (Prolyl-tRNA synthetase)]	0	0	0	0	9	6	8	7	0	0	0	0	9	6	8	7	0	0	0	0	10.1	6.7	9.5	8.7	0	0	0	0	6637700	3255400	5533500	5080800	0	0	0	0	2	0	4	4
P08865	RSSA_HUMAN	40S ribosomal protein SA (37 kDa laminin receptor precursor) (37LRP) (37/67 kDa laminin receptor) (LRP/LR) (67 kDa laminin receptor) (67LR) (Colon carcinoma laminin-binding protein) (Laminin receptor 1) (LamR) (Laminin-binding protein precursor p40) (LBP/p40) (Multidrug resistance-associated protein MGr1-Ag) (NEM/1CHD4) (Small ribosomal subunit protein uS2)	0	0	0	0	2	2	2	3	0	0	0	0	2	2	2	3	0	0	0	0	10.2	10.2	10.2	15.3	0	0	0	0	1785700	754800	2205000	1666900	0	0	0	0	0	0	2	2
P10515	ODP2_HUMAN	Dihydrolipoyllysine-residue acetyltransferase component of pyruvate dehydrogenase complex, mitochondrial (EC 2.3.1.12) (70 kDa mitochondrial autoantigen of primary biliary cirrhosis) (PBC) (Dihydrolipoamide acetyltransferase component of pyruvate dehydrogenase complex) (M2 antigen complex 70 kDa subunit) (Pyruvate dehydrogenase complex component E2) (PDC-E2) (PDCE2)	0	0	0	0	2	4	5	5	0	0	0	0	2	4	5	5	0	0	0	0	7.7	14.7	18.1	18.1	0	0	0	0	3366000	2936600	5115400	4667500	0	0	0	0	4	3	4	5
P14625	ENPL_HUMAN	Endoplasmin (94 kDa glucose-regulated protein) (GRP-94) (Heat shock protein 90 kDa beta member 1) (Tumor rejection antigen 1) (gp96 homolog)	0	0	1	1	6	7	11	8	0	0	1	1	6	7	10	8	0	0	1.1	1.1	11.2	13.8	19.7	11.5	0	0	167360	454260	4557400	4541400	15459000	9581900	0	0	0	0	2	1	5	4
P15880	RS2_HUMAN	40S ribosomal protein S2 (40S ribosomal protein S4) (Protein LLRep3) (Small ribosomal subunit protein uS5)	0	0	0	0	7	6	7	6	0	0	0	0	7	6	7	6	0	0	0	0	32.1	25.6	28.3	25.6	0	0	0	0	18142000	9665000	14696000	12154000	0	0	0	0	4	2	4	2
P18124	RL7_HUMAN	60S ribosomal protein L7 (Large ribosomal subunit protein uL30)	1	0	0	1	3	3	3	3	1	0	0	1	3	3	3	3	4.4	0	0	4.4	12.1	12.1	12.1	12.1	242270	0	0	121570	7472800	6222200	7289100	8681500	1	0	0	0	3	2	3	3
P22061	PIMT_HUMAN	Protein-L-isoaspartate(D-aspartate) O-methyltransferase (PIMT) (EC 2.1.1.77) (L-isoaspartyl protein carboxyl methyltransferase) (Protein L-isoaspartyl/D-aspartyl methyltransferase) (Protein-beta-aspartate methyltransferase)	1	0	0	0	5	7	5	8	1	0	0	0	5	7	5	8	7.5	0	0	0	44.5	63.9	31.7	67.4	74644	0	0	0	14779000	9100000	10716000	11371000	1	0	0	0	4	4	3	5
P25398	RS12_HUMAN	40S ribosomal protein S12 (Small ribosomal subunit protein eS12)	1	1	0	1	2	3	3	5	1	1	0	1	2	3	3	5	7.6	7.6	0	7.6	17.4	25.8	25.8	50	258800	151040	0	93227	5666700	2787400	5579100	5956600	0	0	0	0	1	1	2	3
P27635	RL10_HUMAN	60S ribosomal protein L10 (Laminin receptor homolog) (Large ribosomal subunit protein uL16) (Protein QM) (Ribosomal protein L10) (Tumor suppressor QM)	0	0	0	0	2	3	2	3	0	0	0	0	2	3	2	3	0	0	0	0	18.7	24.8	17.8	24.8	0	0	0	0	1918300	2068500	3552100	2147300	0	0	0	0	1	2	2	0
P30101	PDIA3_HUMAN	Protein disulfide-isomerase A3 (EC 5.3.4.1) (58 kDa glucose-regulated protein) (58 kDa microsomal protein) (p58) (Disulfide isomerase ER-60) (Endoplasmic reticulum resident protein 57) (ER protein 57) (ERp57) (Endoplasmic reticulum resident protein 60) (ER protein 60) (ERp60)	0	0	0	0	2	3	4	4	0	0	0	0	2	3	4	4	0	0	0	0	9.9	12.5	12.5	14.1	0	0	0	0	1672800	2003400	4587800	3389000	0	0	0	0	2	1	3	3
P30419	NMT1_HUMAN	Glycylpeptide N-tetradecanoyltransferase 1 (EC 2.3.1.97) (Myristoyl-CoA:protein N-myristoyltransferase 1) (NMT 1) (Type I N-myristoyltransferase) (Peptide N-myristoyltransferase 1)	0	0	0	0	4	4	5	5	0	0	0	0	4	4	5	5	0	0	0	0	11.1	13.7	15.1	15.1	0	0	0	0	3575900	2325200	3915100	3466700	0	0	0	0	2	2	3	4
P32969	RL9_HUMAN	60S ribosomal protein L9 (Large ribosomal subunit protein uL6)	0	0	0	0	2	4	4	3	0	0	0	0	2	4	4	3	0	0	0	0	16.7	33.9	33.9	28.6	0	0	0	0	3059000	3581400	7185200	5360100	0	0	0	0	2	1	3	2
P34932	HSP74_HUMAN	Heat shock 70 kDa protein 4 (HSP70RY) (Heat shock 70-related protein APG-2)	0	0	1	1	45	43	46	45	0	0	1	1	41	40	42	41	0	0	1	1.1	66.5	63.5	66.2	65	0	0	22238	155220	404360000	338440000	421080000	354000000	0	0	0	0	56	64	63	57
P40429	RL13A_HUMAN	60S ribosomal protein L13a (23 kDa highly basic protein) (Large ribosomal subunit protein uL13)	1	0	1	1	3	3	3	3	1	0	1	1	3	3	3	3	5.4	0	5.4	5.4	16.7	16.7	16.7	16.7	397500	0	158070	614470	9149700	12533000	15965000	9413600	1	0	1	1	2	3	2	2
P40939	ECHA_HUMAN	Trifunctional enzyme subunit alpha, mitochondrial (78 kDa gastrin-binding protein) (Monolysocardiolipin acyltransferase) (EC 2.3.1.-) (TP-alpha) [Includes: Long-chain enoyl-CoA hydratase (EC 4.2.1.17); Long chain 3-hydroxyacyl-CoA dehydrogenase (EC 1.1.1.211)]	0	0	0	0	8	7	8	5	0	0	0	0	8	7	8	5	0	0	0	0	19.3	17	17	12.2	0	0	0	0	6245000	5822500	8434400	5091000	0	0	0	0	9	7	4	3
P41252	SYIC_HUMAN	Isoleucine--tRNA ligase, cytoplasmic (EC 6.1.1.5) (Isoleucyl-tRNA synthetase) (IRS) (IleRS)	0	0	0	0	5	4	6	5	0	0	0	0	5	4	6	5	0	0	0	0	6.3	3.6	7	7	0	0	0	0	3381600	2327800	4310000	2165900	0	0	0	0	1	2	1	1
P46776	RL27A_HUMAN	60S ribosomal protein L27a (Large ribosomal subunit protein uL15)	0	0	0	0	3	3	3	3	0	0	0	0	3	3	3	3	0	0	0	0	22.3	22.3	22.3	22.3	0	0	0	0	5195900	3798300	4292400	4585500	0	0	0	0	2	2	0	2
P46777	RL5_HUMAN	60S ribosomal protein L5 (Large ribosomal subunit protein uL18)	0	0	0	0	5	6	4	6	0	0	0	0	5	6	4	6	0	0	0	0	31.6	34	18.2	34	0	0	0	0	9436700	10031000	10049000	9972600	0	0	0	0	3	5	5	5
P46781	RS9_HUMAN	40S ribosomal protein S9 (Small ribosomal subunit protein uS4)	0	0	0	0	4	5	4	5	0	0	0	0	4	5	4	5	0	0	0	0	18	22.2	17.5	18.6	0	0	0	0	6114200	5902500	6278700	6152700	0	0	0	0	2	2	2	1
P46782	RS5_HUMAN	40S ribosomal protein S5 (Small ribosomal subunit protein uS7) [Cleaved into: 40S ribosomal protein S5, N-terminally processed]	0	0	0	0	3	3	2	3	0	0	0	0	3	3	2	3	0	0	0	0	22.1	22.1	13.7	22.1	0	0	0	0	4973100	3439300	5655600	4274500	0	0	0	0	4	4	3	3
P50747	BPL1_HUMAN	Biotin--protein ligase (EC 6.3.4.-) (Biotin apo-protein ligase) [Includes: Biotin--[methylmalonyl-CoA-carboxytransferase] ligase (EC 6.3.4.9); Biotin--[propionyl-CoA-carboxylase [ATP-hydrolyzing]] ligase (EC 6.3.4.10) (Holocarboxylase synthetase) (HCS); Biotin--[methylcrotonoyl-CoA-carboxylase] ligase (EC 6.3.4.11); Biotin--[acetyl-CoA-carboxylase] ligase (EC 6.3.4.15)]	0	0	0	0	4	2	3	4	0	0	0	0	4	2	3	4	0	0	0	0	10.7	4.1	8.1	10.7	0	0	0	0	4208300	1287500	3993900	2848900	0	0	0	0	2	0	2	1
P54136	SYRC_HUMAN	Arginine--tRNA ligase, cytoplasmic (EC 6.1.1.19) (Arginyl-tRNA synthetase) (ArgRS)	0	0	0	0	3	6	4	4	0	0	0	0	3	6	4	4	0	0	0	0	5.9	11.4	7.7	7.3	0	0	0	0	959800	2732600	2031300	1471600	0	0	0	0	1	3	0	0
P55084	ECHB_HUMAN	Trifunctional enzyme subunit beta, mitochondrial (TP-beta) [Includes: 3-ketoacyl-CoA thiolase (EC 2.3.1.155) (EC 2.3.1.16) (Acetyl-CoA acyltransferase) (Beta-ketothiolase)]	0	0	0	0	7	6	5	6	0	0	0	0	7	6	5	6	0	0	0	0	28.1	19.6	13.9	18.1	0	0	0	0	15054000	6933400	10419000	10186000	0	0	0	0	4	5	2	4
P55145	MANF_HUMAN	Mesencephalic astrocyte-derived neurotrophic factor (Arginine-rich protein) (Protein ARMET)	0	1	0	0	20	20	18	18	0	1	0	0	20	20	18	18	0	7.7	0	0	58.8	58.8	56	56	0	332890	0	0	11724000000	10917000000	11573000000	12335000000	0	0	0	0	234	228	212	234
P56192	SYMC_HUMAN	Methionine--tRNA ligase, cytoplasmic (EC 6.1.1.10) (Methionyl-tRNA synthetase) (MetRS)	0	0	0	0	4	2	5	4	0	0	0	0	4	2	5	4	0	0	0	0	6.9	2.6	10	7.7	0	0	0	0	3497600	941500	4046600	1893300	0	0	0	0	0	0	3	2
P60866	RS20_HUMAN	40S ribosomal protein S20 (Small ribosomal subunit protein uS10)	0	0	0	0	2	2	2	3	0	0	0	0	2	2	2	3	0	0	0	0	19.3	19.3	22.7	22.7	0	0	0	0	2614400	3366400	1621500	3078900	0	0	0	0	2	2	2	3
P61247	RS3A_HUMAN	40S ribosomal protein S3a (Small ribosomal subunit protein eS1) (v-fos transformation effector protein) (Fte-1)	1	0	0	0	6	5	5	5	1	0	0	0	6	5	5	5	5.3	0	0	0	26.1	22.7	21.2	21.2	80658	0	0	0	7150800	5084700	5647200	4990100	0	0	0	0	4	1	2	1
P61353	RL27_HUMAN	60S ribosomal protein L27 (Large ribosomal subunit protein eL27)	1	1	0	0	4	4	4	3	1	1	0	0	4	4	4	3	17.6	6.6	0	0	30.1	30.1	30.1	27.9	300440	85171	0	0	11203000	8873800	11175000	6446500	0	1	0	0	1	2	4	1
P62244	RS15A_HUMAN	40S ribosomal protein S15a (Small ribosomal subunit protein uS8)	0	0	0	0	2	2	3	2	0	0	0	0	2	2	3	2	0	0	0	0	17.7	17.7	23.8	17.7	0	0	0	0	3366800	1875900	4072100	2644600	0	0	0	0	0	1	0	0
P62249	RS16_HUMAN	40S ribosomal protein S16 (Small ribosomal subunit protein uS9)	0	0	1	1	2	2	3	3	0	0	1	1	2	2	3	3	0	0	6.2	6.2	14.4	14.4	19.2	19.2	0	0	46770	39660	1983500	1732800	2947100	2875900	0	0	1	1	2	0	0	2
P62277	RS13_HUMAN	40S ribosomal protein S13 (Small ribosomal subunit protein uS15)	0	1	0	0	4	5	5	4	0	1	0	0	4	5	5	4	0	9.9	0	0	23.2	30.5	30.5	25.8	0	80179	0	0	7393700	6486000	12117000	8448100	0	0	0	0	2	3	4	3
P62701	RS4X_HUMAN	40S ribosomal protein S4, X isoform (SCR10) (Single copy abundant mRNA protein) (Small ribosomal subunit protein eS4)	0	0	0	0	6	6	7	4	0	0	0	0	5	5	5	3	0	0	0	0	25.5	25.5	30.4	21.7	0	0	0	0	7166400	6965300	10323000	3935000	0	0	0	0	3	3	4	1
P62851	RS25_HUMAN	40S ribosomal protein S25 (Small ribosomal subunit protein eS25)	0	0	1	0	2	2	2	2	0	0	1	0	2	2	2	2	0	0	6.4	0	15.2	15.2	15.2	15.2	0	0	31502	0	2718600	1668300	3560200	2195100	0	0	0	0	1	0	0	2
P62899	RL31_HUMAN	60S ribosomal protein L31 (Large ribosomal subunit protein eL31)	1	0	0	0	2	2	2	2	1	0	0	0	2	2	2	2	11.2	0	0	0	19.2	19.2	19.2	19.2	107980	0	0	0	2144000	2408000	3970600	4422500	0	0	0	0	2	2	3	2
P62910	RL32_HUMAN	60S ribosomal protein L32 (Large ribosomal subunit protein eL32)	0	0	0	0	2	2	2	2	0	0	0	0	2	2	2	2	0	0	0	0	17	17	17	17	0	0	0	0	2916800	3260300	2420200	4050900	0	0	0	0	2	2	1	2
P62979	RS27A_HUMAN	Ubiquitin-40S ribosomal protein S27a (Ubiquitin carboxyl extension protein 80) [Cleaved into: Ubiquitin; 40S ribosomal protein S27a (Small ribosomal subunit protein eS31)]	1	1	1	1	3	3	3	3	1	1	1	1	3	3	3	3	10.3	10.3	10.3	10.3	28.2	28.2	28.2	28.2	639980	424260	500200	867570	7109900	2748500	6116000	6265300	1	3	2	2	1	1	3	2
Q00610	CLH1_HUMAN	Clathrin heavy chain 1 (Clathrin heavy chain on chromosome 17) (CLH-17)	1	0	0	0	18	15	17	18	1	0	0	0	15	13	13	14	1.3	0	0	0	16.4	13.3	14.9	16.2	129980	0	0	0	16140000	11659000	14378000	12575000	0	0	0	0	9	9	6	9
Q02543	RL18A_HUMAN	60S ribosomal protein L18a (Large ribosomal subunit protein eL20)	1	0	0	0	4	4	5	3	1	0	0	0	4	4	5	3	4.5	0	0	0	22.2	22.2	30.1	17	0	0	0	0	8056800	8670500	9235200	7605800	1	0	0	0	4	3	4	2
Q04637	IF4G1_HUMAN	Eukaryotic translation initiation factor 4 gamma 1 (eIF-4-gamma 1) (eIF-4G 1) (eIF-4G1) (p220)	0	0	0	0	2	2	3	2	0	0	0	0	2	2	3	2	0	0	0	0	2.8	2.8	3.4	2.8	0	0	0	0	25731000	11387000	41451000	10293000	0	0	0	0	0	1	0	1
Q08211	DHX9_HUMAN	ATP-dependent RNA helicase A (EC 3.6.4.13) (DEAH box protein 9) (DExH-box helicase 9) (Leukophysin) (LKP) (Nuclear DNA helicase II) (NDH II) (RNA helicase A)	0	0	0	0	3	3	2	3	0	0	0	0	3	3	2	3	0	0	0	0	4	4	2.7	4	0	0	0	0	1991800	1227900	998570	1344900	0	0	0	0	1	1	0	0
Q13155	AIMP2_HUMAN	Aminoacyl tRNA synthase complex-interacting multifunctional protein 2 (Multisynthase complex auxiliary component p38) (Protein JTV-1)	0	0	0	0	2	2	2	2	0	0	0	0	2	2	2	2	0	0	0	0	10.6	6.9	6.9	11.9	0	0	0	0	1269500	1224700	1717600	1830400	0	0	0	0	0	0	1	0
Q13310	PABP4_HUMAN	Polyadenylate-binding protein 4 (PABP-4) (Poly(A)-binding protein 4) (Activated-platelet protein 1) (APP-1) (Inducible poly(A)-binding protein) (iPABP)	0	0	0	0	2	4	5	5	0	0	0	0	2	2	3	4	0	0	0	0	4	9.9	12.1	11.2	0	0	0	0	2174900	1016600	1985600	1721000	0	0	0	0	2	0	0	0
Q14204	DYHC1_HUMAN	Cytoplasmic dynein 1 heavy chain 1 (Cytoplasmic dynein heavy chain 1) (Dynein heavy chain, cytosolic)	0	0	0	0	3	3	3	5	0	0	0	0	3	3	3	5	0	0	0	0	1.4	1.4	1.5	1.9	0	0	0	0	914970	843420	923780	1575100	0	0	0	0	0	0	0	1
Q14697	GANAB_HUMAN	Neutral alpha-glucosidase AB (EC 3.2.1.207) (Alpha-glucosidase 2) (Glucosidase II subunit alpha)	0	0	0	0	2	2	2	3	0	0	0	0	2	2	2	3	0	0	0	0	4	4	4.7	6.5	0	0	0	0	2408900	1191100	1594400	1483000	0	0	0	0	2	1	1	2
Q15046	SYK_HUMAN	Lysine--tRNA ligase (EC 2.7.7.-) (EC 6.1.1.6) (Lysyl-tRNA synthetase) (LysRS)	0	0	0	0	3	2	3	3	0	0	0	0	3	2	3	3	0	0	0	0	7	5.5	7	7	0	0	0	0	1025200	792310	1756100	1259200	0	0	0	0	1	0	0	0
Q15084	PDIA6_HUMAN	Protein disulfide-isomerase A6 (EC 5.3.4.1) (Endoplasmic reticulum protein 5) (ER protein 5) (ERp5) (Protein disulfide isomerase P5) (Thioredoxin domain-containing protein 7)	0	0	0	0	7	7	7	7	0	0	0	0	7	7	7	7	0	0	0	0	28	28	28	26.1	0	0	0	0	11202000	10561000	12440000	8897200	0	0	0	0	6	5	7	4
Q92598	HS105_HUMAN	Heat shock protein 105 kDa (Antigen NY-CO-25) (Heat shock 110 kDa protein)	0	1	0	1	65	63	61	57	0	1	0	1	60	59	56	53	0	1.2	0	0.9	77.9	76.8	75.3	71	0	190910	0	502390	4548200000	3843300000	4596300000	3754400000	0	0	0	0	181	191	183	176
Q9NR30	DDX21_HUMAN	Nucleolar RNA helicase 2 (EC 3.6.4.13) (DEAD box protein 21) (Gu-alpha) (Nucleolar RNA helicase Gu) (Nucleolar RNA helicase II) (RH II/Gu)	0	0	0	0	7	6	6	5	0	0	0	0	7	6	6	5	0	0	0	0	13.5	11.6	13.3	8.7	0	0	0	0	8519500	4874800	5718700	4578400	0	0	0	0	8	4	5	3
Q9P2J5	SYLC_HUMAN	Leucine--tRNA ligase, cytoplasmic (EC 6.1.1.4) (Leucyl-tRNA synthetase) (LeuRS)	0	0	0	0	2	4	4	2	0	0	0	0	2	4	4	2	0	0	0	0	2.7	5.7	6.6	3.2	0	0	0	0	545320	1681400	3534500	675120	0	0	0	0	1	2	1	1
Q9ULV4	COR1C_HUMAN	Coronin-1C (Coronin-3) (hCRNN4)	0	0	0	0	2	2	2	3	0	0	0	0	2	2	2	3	0	0	0	0	4.9	4.9	8.6	9.1	0	0	0	0	3722500	1242800	1507500	2624100	0	0	0	0	1	1	1	1
Q9Y4L1	HYOU1_HUMAN	Hypoxia up-regulated protein 1 (150 kDa oxygen-regulated protein) (ORP-150) (170 kDa glucose-regulated protein) (GRP-170)	0	0	1	2	28	28	25	29	0	0	1	1	28	28	25	29	0	0	0.7	1.4	40.2	38.6	36.5	41.5	0	0	18166	15239	99785000	87613000	110690000	71547000	0	0	0	0	34	36	33	28
P07900	HS90A_HUMAN	Heat shock protein HSP 90-alpha (Heat shock 86 kDa) (HSP 86) (HSP86) (Lipopolysaccharide-associated protein 2) (LAP-2) (LPS-associated protein 2) (Renal carcinoma antigen NY-REN-38)	2	3	0	1	3	2	12	15	0	1	0	0	2	1	7	9	3.6	5.2	0	1.9	6.6	4	20.1	26.5	0	0	0	0	857260	381500	8131600	8407800	0	1	0	0	0	0	5	6
P11940	PABP1_HUMAN	Polyadenylate-binding protein 1 (PABP-1) (Poly(A)-binding protein 1)	1	0	0	0	3	3	5	3	1	0	0	0	3	1	3	2	1.7	0	0	0	5.3	7.2	10.4	6.3	116290	0	0	0	5758200	1108800	5276200	959280	0	0	0	0	0	0	2	0
P13667	PDIA4_HUMAN	Protein disulfide-isomerase A4 (EC 5.3.4.1) (Endoplasmic reticulum resident protein 70) (ER protein 70) (ERp70) (Endoplasmic reticulum resident protein 72) (ER protein 72) (ERp-72) (ERp72)	1	0	0	0	2	1	3	3	1	0	0	0	2	1	3	3	3.4	0	0	0	5	3.4	6.8	6.8	226820	0	0	0	2347400	1545000	5330500	4096500	0	0	0	0	0	0	2	0
P24534	EF1B_HUMAN	Elongation factor 1-beta (EF-1-beta)	0	0	0	0	2	0	2	2	0	0	0	0	2	0	2	2	0	0	0	0	20.9	0	20.9	20.9	0	0	0	0	2181200	0	2623100	1729900	0	0	0	0	3	0	5	2
P62841	RS15_HUMAN	40S ribosomal protein S15 (RIG protein) (Small ribosomal subunit protein uS19)	0	0	0	0	2	1	2	3	0	0	0	0	2	1	2	3	0	0	0	0	31.7	18.6	31.7	40.7	0	0	0	0	2046600	1826100	3035700	2104600	0	0	0	0	2	1	3	2
Q5T4S7	UBR4_HUMAN	E3 ubiquitin-protein ligase UBR4 (EC 2.3.2.27) (600 kDa retinoblastoma protein-associated factor) (N-recognin-4) (RING-type E3 ubiquitin transferase UBR4) (Retinoblastoma-associated factor of 600 kDa) (RBAF600) (p600) (Zinc finger UBR1-type protein 1)	0	0	0	0	2	1	3	4	0	0	0	0	2	1	3	4	0	0	0	0	0.9	0.3	1.1	1.3	0	0	0	0	146630	140340	1275600	1035200	0	0	0	0	1	0	2	1
Q9QC07	POK18_HUMAN	Endogenous retrovirus group K member 18 Pol protein (HERV-K(C1a) Pol protein) (HERV-K110 Pol protein) (HERV-K18 Pol protein) (HERV-K_1q23.3 provirus ancestral Pol protein) [Includes: Reverse transcriptase (EC 2.7.7.49); Ribonuclease H (RNase H) (EC 3.1.26.4)]	0	0	0	0	2	1	2	2	0	0	0	0	2	1	2	2	0	0	0	0	5.7	2.1	5.7	5.7	0	0	0	0	5304100	332730	5017100	2531900	0	0	0	0	2	0	1	1
P08238	HS90B_HUMAN	Heat shock protein HSP 90-beta (HSP 90) (Heat shock 84 kDa) (HSP 84) (HSP84)	2	2	0	1	2	3	9	10	0	0	0	0	1	2	4	4	3.6	3.2	0	1.9	2.9	5	13.8	16.2	0	0	0	0	280740	576980	6824800	4787000	0	0	0	0	0	0	4	3
P23528	COF1_HUMAN	Cofilin-1 (18 kDa phosphoprotein) (p18) (Cofilin, non-muscle isoform)	0	0	0	0	2	3	3	3	0	0	0	0	1	2	2	2	0	0	0	0	27.1	35.5	35.5	35.5	0	0	0	0	1599700	1761700	4378900	3594500	0	0	0	0	3	1	1	0
P46783	RS10_HUMAN	40S ribosomal protein S10 (Small ribosomal subunit protein eS10)	0	0	1	1	1	2	2	3	0	0	1	1	1	2	2	3	0	0	6.7	6.7	5.5	14.5	14.5	23.6	0	0	135010	151460	1963900	2178500	3062300	2321600	0	0	0	0	1	1	1	2
P61978	HNRPK_HUMAN	Heterogeneous nuclear ribonucleoprotein K (hnRNP K) (Transformation up-regulated nuclear protein) (TUNP)	0	0	0	0	0	3	5	5	0	0	0	0	0	3	5	5	0	0	0	0	0	12.3	21.4	21.4	0	0	0	0	0	735600	5683200	4215100	0	0	0	0	0	0	6	2
P68363	TBA1B_HUMAN	Tubulin alpha-1B chain (Alpha-tubulin ubiquitous) (Tubulin K-alpha-1) (Tubulin alpha-ubiquitous chain) [Cleaved into: Detyrosinated tubulin alpha-1B chain]	11	8	11	9	13	15	16	15	1	1	1	1	1	2	2	2	33.7	25.1	34.6	23.7	44.3	46.8	46.1	43	423530	131320	181890	138270	2991100	2298400	5286300	2515600	1	0	0	1	1	1	1	1
P00558	PGK1_HUMAN	Phosphoglycerate kinase 1 (EC 2.7.2.3) (Cell migration-inducing gene 10 protein) (Primer recognition protein 2) (PRP 2)	0	0	0	0	0	0	2	2	0	0	0	0	0	0	2	2	0	0	0	0	0	0	7	7	0	0	0	0	0	0	2292100	1659900	0	0	0	0	0	0	0	1
P04075	ALDOA_HUMAN	Fructose-bisphosphate aldolase A (EC 4.1.2.13) (Lung cancer antigen NY-LU-1) (Muscle-type aldolase)	0	0	0	0	0	0	4	4	0	0	0	0	0	0	4	4	0	0	0	0	0	0	23.4	20.9	0	0	0	0	0	0	5066500	3287800	0	0	0	0	0	0	1	3
P06576	ATPB_HUMAN	ATP synthase subunit beta, mitochondrial (EC 7.1.2.2) (ATP synthase F1 subunit beta)	1	1	0	0	0	0	6	3	1	1	0	0	0	0	6	3	2.8	3.6	0	0	0	0	21	8.7	184900	73394	0	0	0	0	6114000	3106300	1	0	0	0	0	0	2	1
P06733	ENOA_HUMAN	Alpha-enolase (EC 4.2.1.11) (2-phospho-D-glycerate hydro-lyase) (C-myc promoter-binding protein) (Enolase 1) (MBP-1) (MPB-1) (Non-neural enolase) (NNE) (Phosphopyruvate hydratase) (Plasminogen-binding protein)	1	2	0	0	2	0	12	11	0	1	0	0	1	0	11	10	4.1	6.9	0	0	6	0	41.5	39.2	0	88777	0	0	635070	0	31456000	22460000	0	0	0	0	0	0	9	10
P07195	LDHB_HUMAN	L-lactate dehydrogenase B chain (LDH-B) (EC 1.1.1.27) (LDH heart subunit) (LDH-H) (Renal carcinoma antigen NY-REN-46)	0	0	0	0	0	0	3	4	0	0	0	0	0	0	2	3	0	0	0	0	0	0	10.5	14.7	0	0	0	0	0	0	1809300	1511700	0	0	0	0	0	0	0	1
P07737	PROF1_HUMAN	Profilin-1 (Epididymis tissue protein Li 184a) (Profilin I)	0	0	0	0	0	0	3	3	0	0	0	0	0	0	2	2	0	0	0	0	0	0	28.6	28.6	0	0	0	0	0	0	1058800	261710	0	0	0	0	0	0	1	1
P09651	ROA1_HUMAN	Heterogeneous nuclear ribonucleoprotein A1 (hnRNP A1) (Helix-destabilizing protein) (Single-strand RNA-binding protein) (hnRNP core protein A1) [Cleaved into: Heterogeneous nuclear ribonucleoprotein A1, N-terminally processed]	0	0	0	0	1	0	3	3	0	0	0	0	1	0	3	3	0	0	0	0	4	0	12.9	13.2	0	0	0	0	441160	0	2304400	1289400	0	0	0	0	0	0	1	1
P12236	ADT3_HUMAN	ADP/ATP translocase 3 (ADP,ATP carrier protein 3) (ADP,ATP carrier protein, isoform T2) (ANT 2) (Adenine nucleotide translocator 3) (ANT 3) (Solute carrier family 25 member 6) [Cleaved into: ADP/ATP translocase 3, N-terminally processed]	2	2	0	0	0	1	4	3	1	1	0	0	0	1	2	2	7.7	7.7	0	0	0	5.4	15.4	12.8	290910	64613	0	0	0	99925	1256000	525200	1	1	0	0	0	0	0	0
P12277	KCRB_HUMAN	Creatine kinase B-type (EC 2.7.3.2) (Brain creatine kinase) (B-CK) (Creatine kinase B chain) (Creatine phosphokinase B-type) (CPK-B)	0	1	0	0	1	0	12	11	0	1	0	0	1	0	12	11	0	3.4	0	0	4.5	0	56.2	50.9	0	52316	0	0	453960	0	14100000	9812000	0	0	0	0	0	0	5	5
P13639	EF2_HUMAN	Elongation factor 2 (EF-2)	0	0	0	1	0	0	8	7	0	0	0	1	0	0	8	7	0	0	0	1	0	0	15	13.5	0	0	0	172720	0	0	5907800	5116100	0	0	0	0	0	0	3	3
P18669	PGAM1_HUMAN	Phosphoglycerate mutase 1 (EC 5.4.2.11) (EC 5.4.2.4) (BPG-dependent PGAM 1) (Phosphoglycerate mutase isozyme B) (PGAM-B)	0	0	0	0	1	1	2	2	0	0	0	0	1	1	2	2	0	0	0	0	4.3	4.3	9.8	9.8	0	0	0	0	605590	1073700	2521100	2096800	0	0	0	0	0	0	1	1
P22234	PUR6_HUMAN	Multifunctional protein ADE2 [Includes: Phosphoribosylaminoimidazole-succinocarboxamide synthase (EC 6.3.2.6) (SAICAR synthetase); Phosphoribosylaminoimidazole carboxylase (EC 4.1.1.21) (AIR carboxylase) (AIRC)]	0	0	0	0	0	0	2	3	0	0	0	0	0	0	2	3	0	0	0	0	0	0	2.6	6.1	0	0	0	0	0	0	1309200	1866600	0	0	0	0	0	0	1	1
P26641	EF1G_HUMAN	Elongation factor 1-gamma (EF-1-gamma) (eEF-1B gamma)	0	0	0	0	1	0	3	3	0	0	0	0	1	0	3	3	0	0	0	0	3.2	0	12.6	12.6	0	0	0	0	525500	0	2246400	2121900	0	0	0	0	0	0	1	1
P27708	PYR1_HUMAN	CAD protein [Includes: Glutamine-dependent carbamoyl-phosphate synthase (EC 6.3.5.5); Aspartate carbamoyltransferase (EC 2.1.3.2); Dihydroorotase (EC 3.5.2.3)]	1	1	1	1	1	1	2	2	1	1	1	1	1	1	2	2	0.5	0.5	0.5	0.9	0.5	0.5	0.9	0.9	222080	68785	120970	224680	1103800	755900	1463800	775330	1	0	1	0	1	1	1	1
P27797	CALR_HUMAN	Calreticulin (CRP55) (Calregulin) (Endoplasmic reticulum resident protein 60) (ERp60) (HACBP) (grp60)	0	0	0	0	0	0	5	3	0	0	0	0	0	0	5	3	0	0	0	0	0	0	24.5	15.3	0	0	0	0	0	0	3873600	1516600	0	0	0	0	0	0	3	2
P30041	PRDX6_HUMAN	Peroxiredoxin-6 (EC 1.11.1.27) (1-Cys peroxiredoxin) (1-Cys PRX) (24 kDa protein) (Acidic calcium-independent phospholipase A2) (aiPLA2) (EC 3.1.1.4) (Antioxidant protein 2) (Glutathione-dependent peroxiredoxin) (Liver 2D page spot 40) (Non-selenium glutathione peroxidase) (NSGPx) (Red blood cells page spot 12)	0	0	0	0	0	0	2	3	0	0	0	0	0	0	2	3	0	0	0	0	0	0	11.6	17.4	0	0	0	0	0	0	1312400	1234000	0	0	0	0	0	0	1	2
P30048	PRDX3_HUMAN	Thioredoxin-dependent peroxide reductase, mitochondrial (EC 1.11.1.24) (Antioxidant protein 1) (AOP-1) (HBC189) (Peroxiredoxin III) (Prx-III) (Peroxiredoxin-3) (Protein MER5 homolog) (Thioredoxin-dependent peroxiredoxin 3)	0	0	0	0	0	0	2	3	0	0	0	0	0	0	2	3	0	0	0	0	0	0	16.4	21.1	0	0	0	0	0	0	1753600	2272300	0	0	0	0	0	0	3	1
P49327	FAS_HUMAN	Fatty acid synthase (EC 2.3.1.85) [Includes: [Acyl-carrier-protein] S-acetyltransferase (EC 2.3.1.38); [Acyl-carrier-protein] S-malonyltransferase (EC 2.3.1.39); 3-oxoacyl-[acyl-carrier-protein] synthase (EC 2.3.1.41); 3-oxoacyl-[acyl-carrier-protein] reductase (EC 1.1.1.100); 3-hydroxyacyl-[acyl-carrier-protein] dehydratase (EC 4.2.1.59); Enoyl-[acyl-carrier-protein] reductase (EC 1.3.1.39); Ole…	0	0	0	0	0	0	8	4	0	0	0	0	0	0	8	4	0	0	0	0	0	0	6.8	3.2	0	0	0	0	0	0	6183000	3125200	0	0	0	0	0	0	3	2
P49411	EFTU_HUMAN	Elongation factor Tu, mitochondrial (EF-Tu) (P43)	0	0	0	0	0	0	2	2	0	0	0	0	0	0	2	2	0	0	0	0	0	0	7.3	7.3	0	0	0	0	0	0	1565000	922700	0	0	0	0	0	0	1	0
P61604	CH10_HUMAN	10 kDa heat shock protein, mitochondrial (Hsp10) (10 kDa chaperonin) (Chaperonin 10) (CPN10) (Early-pregnancy factor) (EPF)	0	0	0	0	0	0	2	2	0	0	0	0	0	0	2	2	0	0	0	0	0	0	25.5	25.5	0	0	0	0	0	0	5375300	2603900	0	0	0	0	0	0	1	1
P62258	1433E_HUMAN	14-3-3 protein epsilon (14-3-3E)	1	0	1	1	3	2	5	6	0	0	0	0	1	1	3	4	2.7	0	2.7	2.7	11.8	7.8	23.5	28.2	0	0	0	0	399170	250020	2272300	1805300	0	0	0	0	0	0	2	1
P62826	RAN_HUMAN	GTP-binding nuclear protein Ran (Androgen receptor-associated protein 24) (GTPase Ran) (Ras-like protein TC4) (Ras-related nuclear protein)	0	0	0	0	0	0	4	4	0	0	0	0	0	0	4	4	0	0	0	0	0	0	25	25	0	0	0	0	0	0	4906900	3786500	0	0	0	0	0	0	2	4
P62937	PPIA_HUMAN	Peptidyl-prolyl cis-trans isomerase A (PPIase A) (EC 5.2.1.8) (Cyclophilin A) (Cyclosporin A-binding protein) (Rotamase A) [Cleaved into: Peptidyl-prolyl cis-trans isomerase A, N-terminally processed]	0	0	0	0	0	0	6	6	0	0	0	0	0	0	6	6	0	0	0	0	0	0	47.9	47.9	0	0	0	0	0	0	13597000	10269000	0	0	0	0	0	0	6	6
P63104	1433Z_HUMAN	14-3-3 protein zeta/delta (Protein kinase C inhibitor protein 1) (KCIP-1)	1	0	1	1	2	1	5	5	0	0	0	0	0	0	3	3	2.9	0	2.9	2.9	7.3	3.3	25.7	22.9	0	0	0	0	0	0	1051600	1091000	0	0	0	0	0	0	3	2
P63241	IF5A1_HUMAN	Eukaryotic translation initiation factor 5A-1 (eIF-5A-1) (eIF-5A1) (Eukaryotic initiation factor 5A isoform 1) (eIF-5A) (Rev-binding factor) (eIF-4D)	0	0	0	0	1	0	2	3	0	0	0	0	1	0	2	3	0	0	0	0	16.2	0	22.7	23.4	0	0	0	0	1986200	0	1472700	4462600	0	0	0	0	0	0	0	2
P78371	TCPB_HUMAN	T-complex protein 1 subunit beta (TCP-1-beta) (CCT-beta)	0	0	0	0	1	0	3	3	0	0	0	0	1	0	3	3	0	0	0	0	2.2	0	8.6	7.3	0	0	0	0	209630	0	2056800	1670800	0	0	0	0	0	0	1	0
Q01105	SET_HUMAN	Protein SET (HLA-DR-associated protein II) (Inhibitor of granzyme A-activated DNase) (IGAAD) (PHAPII) (Phosphatase 2A inhibitor I2PP2A) (I-2PP2A) (Template-activating factor I) (TAF-I)	0	0	0	0	0	0	2	2	0	0	0	0	0	0	2	2	0	0	0	0	0	0	8.3	8.3	0	0	0	0	0	0	1648300	1395500	0	0	0	0	0	0	1	1
Q06830	PRDX1_HUMAN	Peroxiredoxin-1 (EC 1.11.1.24) (Natural killer cell-enhancing factor A) (NKEF-A) (Proliferation-associated gene protein) (PAG) (Thioredoxin peroxidase 2) (Thioredoxin-dependent peroxide reductase 2) (Thioredoxin-dependent peroxiredoxin 1)	0	0	0	0	1	1	6	6	0	0	0	0	1	1	4	4	0	0	0	0	8.5	8.5	35.7	38.2	0	0	0	0	2639100	1188500	7553100	4729300	0	0	0	0	0	0	1	1
Q13162	PRDX4_HUMAN	Peroxiredoxin-4 (EC 1.11.1.24) (Antioxidant enzyme AOE372) (AOE37-2) (Peroxiredoxin IV) (Prx-IV) (Thioredoxin peroxidase AO372) (Thioredoxin-dependent peroxide reductase A0372) (Thioredoxin-dependent peroxiredoxin 4)	0	0	0	0	1	0	3	4	0	0	0	0	1	0	2	3	0	0	0	0	4.8	0	11.8	14.8	0	0	0	0	594500	0	1800300	1916300	0	0	0	0	0	0	1	1
Q15459	SF3A1_HUMAN	Splicing factor 3A subunit 1 (SF3a120) (Spliceosome-associated protein 114) (SAP 114)	0	0	0	0	1	0	2	2	0	0	0	0	1	0	2	2	0	0	0	0	3	0	4.7	5.9	0	0	0	0	265820	0	906810	789080	0	0	0	0	1	0	1	0
Q8TDN6	BRX1_HUMAN	Ribosome biogenesis protein BRX1 homolog (Brix domain-containing protein 2)	0	0	0	0	1	1	2	2	0	0	0	0	1	1	2	2	0	0	0	0	3.7	3.7	9.9	9.9	0	0	0	0	1143700	581640	1733900	1209200	0	0	0	0	1	0	1	0
Q99832	TCPH_HUMAN	T-complex protein 1 subunit eta (TCP-1-eta) (CCT-eta) (HIV-1 Nef-interacting protein) [Cleaved into: T-complex protein 1 subunit eta, N-terminally processed]	0	0	0	0	0	0	4	2	0	0	0	0	0	0	4	2	0	0	0	0	0	0	14	7	0	0	0	0	0	0	2363100	794640	0	0	0	0	0	0	1	1
A6NIH7	U119B_HUMAN	Protein unc-119 homolog B	0	0	0	0	3	3	3	1	0	0	0	0	3	3	3	1	0	0	0	0	24.7	24.7	24.7	13.1	0	0	0	0	3128000	1829200	2655500	297540	0	0	0	0	4	0	1	1
P16989	YBOX3_HUMAN	Y-box-binding protein 3 (Cold shock domain-containing protein A) (DNA-binding protein A) (Single-strand DNA-binding protein NF-GMB)	0	0	0	0	3	4	4	2	0	0	0	0	2	2	2	1	0	0	0	0	14.8	18.8	18.8	9.7	0	0	0	0	564320	602350	647250	231100	0	0	0	0	1	2	1	4
P42766	RL35_HUMAN	60S ribosomal protein L35 (Large ribosomal subunit protein uL29)	0	0	0	0	2	2	2	1	0	0	0	0	2	2	2	1	0	0	0	0	15.4	15.4	15.4	8.1	0	0	0	0	1599800	1954400	1675100	1719000	0	0	0	0	0	1	0	1
P62158	CALM1_HUMAN	Calmodulin-1	1	0	0	0	2	2	3	1	1	0	0	0	2	2	3	1	8.7	0	0	0	22.1	22.1	30.9	10.7	186010	0	0	0	3535200	1095100	7477100	1638300	2	0	0	0	2	1	4	1
P62750	RL23A_HUMAN	60S ribosomal protein L23a (Large ribosomal subunit protein uL23)	1	1	0	1	2	3	3	1	1	1	0	1	2	3	3	1	8.3	8.3	0	7.1	14.7	19.9	19.9	8.3	417790	280360	0	60604	4431500	5677400	4083400	2639200	0	0	0	0	1	1	0	1
P05455	LA_HUMAN	Lupus La protein (La autoantigen) (La ribonucleoprotein) (Sjoegren syndrome type B antigen) (SS-B)	0	0	0	0	2	1	2	0	0	0	0	0	2	1	2	0	0	0	0	0	6.1	3.2	6.1	0	0	0	0	0	383250	183670	678080	0	0	0	0	0	0	0	0	0
P46821	MAP1B_HUMAN	Microtubule-associated protein 1B (MAP-1B) [Cleaved into: MAP1B heavy chain; MAP1 light chain LC1]	0	0	0	0	2	1	2	0	0	0	0	0	2	1	2	0	0	0	0	0	2.5	1.2	2.5	0	0	0	0	0	2245000	1894600	2865400	0	0	0	0	0	4	1	1	0
P62081	RS7_HUMAN	40S ribosomal protein S7 (Small ribosomal subunit protein eS7)	1	0	0	0	2	1	3	1	1	0	0	0	2	1	3	1	11.3	0	0	0	17.5	11.3	33	11.3	0	0	0	0	836980	457450	4327500	1300400	1	0	0	0	2	2	2	4
Q9Y3U8	RL36_HUMAN	60S ribosomal protein L36 (Large ribosomal subunit protein eL36)	0	0	0	0	2	1	2	1	0	0	0	0	2	1	2	1	0	0	0	0	19	10.5	19	10.5	0	0	0	0	3162200	364420	2954000	502940	0	0	0	0	1	0	0	0
P62854	RS26_HUMAN	40S ribosomal protein S26 (Small ribosomal subunit protein eS26)	1	0	0	0	1	2	2	1	1	0	0	0	1	2	2	1	13	0	0	0	13	23.5	23.5	13	0	0	0	0	3130800	3640500	3113800	1548100	1	0	0	0	1	2	2	1
Q12905	ILF2_HUMAN	Interleukin enhancer-binding factor 2 (Nuclear factor of activated T-cells 45 kDa)	0	0	0	0	1	2	3	1	0	0	0	0	1	2	3	1	0	0	0	0	5.9	9.5	14.6	3.6	0	0	0	0	523590	820640	1888000	467200	0	0	0	0	0	1	0	0
O14818	PSA7_HUMAN	Proteasome subunit alpha type-7 (EC 3.4.25.1) (Proteasome subunit RC6-1) (Proteasome subunit XAPC7)	0	0	0	0	1	0	2	0	0	0	0	0	1	0	2	0	0	0	0	0	7.7	0	13.7	0	0	0	0	0	89241	0	599920	0	0	0	0	0	0	0	0	0
P10599	THIO_HUMAN	Thioredoxin (Trx) (ATL-derived factor) (ADF) (Surface-associated sulphydryl protein) (SASP) (allergen Hom s Trx)	0	0	0	0	0	0	2	1	0	0	0	0	0	0	2	1	0	0	0	0	0	0	26.7	12.4	0	0	0	0	0	0	1762400	452490	0	0	0	0	0	0	0	0
P12004	PCNA_HUMAN	Proliferating cell nuclear antigen (PCNA) (Cyclin)	0	0	0	0	0	0	2	0	0	0	0	0	0	0	2	0	0	0	0	0	0	0	12.3	0	0	0	0	0	0	0	1743500	0	0	0	0	0	0	0	0	0
P22314	UBA1_HUMAN	Ubiquitin-like modifier-activating enzyme 1 (EC 6.2.1.45) (Protein A1S9) (Ubiquitin-activating enzyme E1)	0	0	0	0	0	0	2	1	0	0	0	0	0	0	2	1	0	0	0	0	0	0	3.9	1.7	0	0	0	0	0	0	999540	288190	0	0	0	0	0	0	0	1
P27348	1433T_HUMAN	14-3-3 protein theta (14-3-3 protein T-cell) (14-3-3 protein tau) (Protein HS1)	1	0	1	1	2	1	4	3	0	0	0	0	0	0	2	1	2.9	0	2.9	2.9	7.3	3.3	18	13.1	0	0	0	0	0	0	487170	311280	0	0	0	0	0	0	1	1
P35232	PHB_HUMAN	Prohibitin	0	0	0	0	0	0	2	1	0	0	0	0	0	0	2	1	0	0	0	0	0	0	17.3	4	0	0	0	0	0	0	2138600	210600	0	0	0	0	0	0	2	0
P40926	MDHM_HUMAN	Malate dehydrogenase, mitochondrial (EC 1.1.1.37)	0	0	0	0	0	0	3	1	0	0	0	0	0	0	3	1	0	0	0	0	0	0	12.4	3.3	0	0	0	0	0	0	1781900	498470	0	0	0	0	0	0	0	0
P43487	RANG_HUMAN	Ran-specific GTPase-activating protein (Ran-binding protein 1) (RanBP1)	0	0	0	0	0	0	2	0	0	0	0	0	0	0	2	0	0	0	0	0	0	0	22.4	0	0	0	0	0	0	0	1128300	0	0	0	0	0	0	0	0	0
P47897	SYQ_HUMAN	Glutamine--tRNA ligase (EC 6.1.1.18) (Glutaminyl-tRNA synthetase) (GlnRS)	0	0	0	0	1	1	2	1	0	0	0	0	1	1	2	1	0	0	0	0	1.9	1.9	4	1.9	0	0	0	0	1000300	437500	2075800	901730	0	0	0	0	2	1	1	1
P48643	TCPE_HUMAN	T-complex protein 1 subunit epsilon (TCP-1-epsilon) (CCT-epsilon)	0	0	0	0	0	0	3	1	0	0	0	0	0	0	3	1	0	0	0	0	0	0	9.6	2.8	0	0	0	0	0	0	2110000	443090	0	0	0	0	0	0	0	0
Q14103	HNRPD_HUMAN	Heterogeneous nuclear ribonucleoprotein D0 (hnRNP D0) (AU-rich element RNA-binding protein 1)	0	0	0	0	0	0	2	0	0	0	0	0	0	0	2	0	0	0	0	0	0	0	6.2	0	0	0	0	0	0	0	1184600	0	0	0	0	0	0	0	0	0
Q15366	PCBP2_HUMAN	Poly(rC)-binding protein 2 (Alpha-CP2) (Heterogeneous nuclear ribonucleoprotein E2) (hnRNP E2)	0	0	0	0	0	0	3	1	0	0	0	0	0	0	2	0	0	0	0	0	0	0	10.4	3	0	0	0	0	0	0	4014400	0	0	0	0	0	0	0	0	0
Q92522	H1X_HUMAN	Histone H1.10 (Histone H1x)	0	0	0	0	0	1	2	0	0	0	0	0	0	1	2	0	0	0	0	0	0	8.5	13.1	0	0	0	0	0	0	463480	1253900	0	0	0	0	0	0	0	0	0
O43324	MCA3_HUMAN	Eukaryotic translation elongation factor 1 epsilon-1 (Aminoacyl tRNA synthetase complex-interacting multifunctional protein 3) (Elongation factor p18) (Multisynthase complex auxiliary component p18)	1	1	1	1	2	2	1	2	1	1	1	1	2	2	1	2	6.3	6.3	6.3	6.3	20.7	20.7	6.3	20.7	235850	77246	232180	195930	34369000	9442500	11858000	6494200	1	1	1	1	2	2	1	2
P14868	SYDC_HUMAN	Aspartate--tRNA ligase, cytoplasmic (EC 6.1.1.12) (Aspartyl-tRNA synthetase) (AspRS) (Cell proliferation-inducing gene 40 protein)	0	1	0	0	3	2	1	2	0	1	0	0	3	2	1	2	0	2	0	0	6.8	3.8	1.8	4.2	0	6187600	0	0	3002200	1149100	550050	717510	0	0	0	0	0	0	0	0
P21333	FLNA_HUMAN	Filamin-A (FLN-A) (Actin-binding protein 280) (ABP-280) (Alpha-filamin) (Endothelial actin-binding protein) (Filamin-1) (Non-muscle filamin)	0	0	0	0	3	3	2	3	0	0	0	0	2	2	1	2	0	0	0	0	2.4	2.4	1.3	2.8	0	0	0	0	903440	550050	359680	1134800	0	0	0	0	0	0	0	1
P46778	RL21_HUMAN	60S ribosomal protein L21 (Large ribosomal subunit protein eL21)	0	0	0	0	2	2	1	2	0	0	0	0	2	2	1	2	0	0	0	0	20.6	20.6	9.4	20.6	0	0	0	0	6870300	5054600	11039000	7354800	0	0	0	0	2	3	2	3
P46779	RL28_HUMAN	60S ribosomal protein L28 (Large ribosomal subunit protein eL28)	1	0	1	1	4	3	1	2	1	0	1	1	4	3	1	2	7.3	0	5.8	5.8	27	18.2	7.3	13.1	120700	0	66493	157770	2513900	1969200	895980	1784300	0	0	0	0	1	2	1	2
P63173	RL38_HUMAN	60S ribosomal protein L38 (Large ribosomal subunit protein eL38)	1	1	1	0	3	3	1	3	1	1	1	0	3	3	1	3	18.6	18.6	18.6	0	32.9	32.9	18.6	32.9	222740	245100	203510	0	6009000	3850700	3934700	3147200	1	1	1	0	2	1	2	2
P47914	RL29_HUMAN	60S ribosomal protein L29 (Cell surface heparin-binding protein HIP) (Large ribosomal subunit protein eL29)	1	1	0	1	2	1	1	2	1	1	0	1	2	1	1	2	9.4	9.4	0	9.4	14.5	9.4	9.4	14.5	514050	623200	0	501100	1459400	1273100	725760	2731400	1	1	0	2	1	1	0	1
Q13813	SPTN1_HUMAN	Spectrin alpha chain, non-erythrocytic 1 (Alpha-II spectrin) (Fodrin alpha chain) (Spectrin, non-erythroid alpha subunit)	0	0	0	0	4	1	1	3	0	0	0	0	4	1	1	3	0	0	0	0	3	0.8	0.8	2.1	0	0	0	0	3209500	372840	631510	988050	0	0	0	0	2	0	0	1
P39019	RS19_HUMAN	40S ribosomal protein S19 (Small ribosomal subunit protein eS19)	1	1	0	0	1	2	1	2	1	1	0	0	1	2	1	2	6.2	6.2	0	0	9	15.2	9	15.2	176310	138990	0	0	796040	664460	814590	1466900	0	1	0	0	0	0	0	0
O00231	PSD11_HUMAN	26S proteasome non-ATPase regulatory subunit 11 (26S proteasome regulatory subunit RPN6) (26S proteasome regulatory subunit S9) (26S proteasome regulatory subunit p44.5)	1	1	1	0	0	0	0	2	1	1	1	0	0	0	0	2	2.4	2.4	2.4	0	0	0	0	5.2	189440	392420	118100	0	0	0	0	1803300	0	1	1	0	0	0	0	1
O75390	CISY_HUMAN	Citrate synthase, mitochondrial (EC 2.3.3.1) (Citrate (Si)-synthase)	0	0	0	0	0	0	0	2	0	0	0	0	0	0	0	2	0	0	0	0	0	0	0	6	0	0	0	0	0	0	0	698860	0	0	0	0	0	0	0	0
P12270	TPR_HUMAN	Nucleoprotein TPR (Megator) (NPC-associated intranuclear protein) (Translocated promoter region protein)	0	0	0	0	1	1	1	2	0	0	0	0	1	1	1	2	0	0	0	0	0.4	0.4	0.4	0.9	0	0	0	0	739050	783330	768150	462260	0	0	0	0	1	1	0	2
P17987	TCPA_HUMAN	T-complex protein 1 subunit alpha (TCP-1-alpha) (CCT-alpha)	0	0	0	0	1	0	1	2	0	0	0	0	1	0	1	2	0	0	0	0	4.1	0	2.7	6.3	0	0	0	0	240680	0	175320	372750	0	0	0	0	0	0	0	1
P23284	PPIB_HUMAN	Peptidyl-prolyl cis-trans isomerase B (PPIase B) (EC 5.2.1.8) (CYP-S1) (Cyclophilin B) (Rotamase B) (S-cyclophilin) (SCYLP)	0	0	0	0	0	0	0	2	0	0	0	0	0	0	0	2	0	0	0	0	0	0	0	12	0	0	0	0	0	0	0	685510	0	0	0	0	0	0	0	1
P29966	MARCS_HUMAN	Myristoylated alanine-rich C-kinase substrate (MARCKS) (Protein kinase C substrate, 80 kDa protein, light chain) (80K-L protein) (PKCSL)	0	0	0	0	0	0	0	2	0	0	0	0	0	0	0	2	0	0	0	0	0	0	0	11.1	0	0	0	0	0	0	0	401040	0	0	0	0	0	0	0	3
P32119	PRDX2_HUMAN	Peroxiredoxin-2 (EC 1.11.1.24) (Natural killer cell-enhancing factor B) (NKEF-B) (PRP) (Thiol-specific antioxidant protein) (TSA) (Thioredoxin peroxidase 1) (Thioredoxin-dependent peroxide reductase 1) (Thioredoxin-dependent peroxiredoxin 2)	0	0	0	0	0	0	2	3	0	0	0	0	0	0	1	2	0	0	0	0	0	0	14.6	18.7	0	0	0	0	0	0	1180800	702030	0	0	0	0	0	0	0	1
P37802	TAGL2_HUMAN	Transgelin-2 (Epididymis tissue protein Li 7e) (SM22-alpha homolog)	0	0	0	0	0	0	0	2	0	0	0	0	0	0	0	2	0	0	0	0	0	0	0	11.6	0	0	0	0	0	0	0	541650	0	0	0	0	0	0	0	0
P49006	MRP_HUMAN	MARCKS-related protein (MARCKS-like protein 1) (Macrophage myristoylated alanine-rich C kinase substrate) (Mac-MARCKS) (MacMARCKS)	0	0	1	1	0	0	0	2	0	0	1	1	0	0	0	2	0	0	6.7	6.7	0	0	0	34.9	0	0	55453	37782	0	0	0	1409300	0	0	1	1	0	0	0	1
P50991	TCPD_HUMAN	T-complex protein 1 subunit delta (TCP-1-delta) (CCT-delta) (Stimulator of TAR RNA-binding)	0	0	0	0	0	0	1	2	0	0	0	0	0	0	1	2	0	0	0	0	0	0	2.4	4.8	0	0	0	0	0	0	668540	933190	0	0	0	0	0	0	1	1
P53396	ACLY_HUMAN	ATP-citrate synthase (EC 2.3.3.8) (ATP-citrate (pro-S-)-lyase) (ACL) (Citrate cleavage enzyme)	0	0	0	0	0	0	0	2	0	0	0	0	0	0	0	2	0	0	0	0	0	0	0	2.8	0	0	0	0	0	0	0	365830	0	0	0	0	0	0	0	0
P62280	RS11_HUMAN	40S ribosomal protein S11 (Small ribosomal subunit protein uS17)	0	0	0	0	1	1	1	2	0	0	0	0	1	1	1	2	0	0	0	0	11.4	11.4	11.4	16.5	0	0	0	0	4443100	3126100	10007000	2889300	0	0	0	0	1	1	1	1
P62847	RS24_HUMAN	40S ribosomal protein S24 (Small ribosomal subunit protein eS24)	0	0	0	0	1	1	1	2	0	0	0	0	1	1	1	2	0	0	0	0	9	9	9	20.3	0	0	0	0	1475400	1692900	2455200	1787200	0	0	0	0	1	1	0	1
P67809	YBOX1_HUMAN	Y-box-binding protein 1 (YB-1) (CCAAT-binding transcription factor I subunit A) (CBF-A) (DNA-binding protein B) (DBPB) (Enhancer factor I subunit A) (EFI-A) (Nuclease-sensitive element-binding protein 1) (Y-box transcription factor)	1	1	1	1	1	3	3	3	1	1	1	1	0	1	1	2	5.9	5.9	3.7	3.7	5.2	18.8	18.8	20.4	179530	247160	129640	135930	0	224860	301330	579130	0	2	0	1	0	1	0	5
Q13200	PSMD2_HUMAN	26S proteasome non-ATPase regulatory subunit 2 (26S proteasome regulatory subunit RPN1) (26S proteasome regulatory subunit S2) (26S proteasome subunit p97) (Protein 55.11) (Tumor necrosis factor type 1 receptor-associated protein 2)	0	0	0	0	0	0	0	3	0	0	0	0	0	0	0	3	0	0	0	0	0	0	0	6.8	0	0	0	0	0	0	0	467510	0	0	0	0	0	0	0	0
Q13838	DX39B_HUMAN	Spliceosome RNA helicase DDX39B (EC 3.6.4.13) (56 kDa U2AF65-associated protein) (ATP-dependent RNA helicase p47) (DEAD box protein UAP56) (HLA-B-associated transcript 1 protein)	0	0	0	0	0	0	1	2	0	0	0	0	0	0	1	2	0	0	0	0	0	0	2.3	4.7	0	0	0	0	0	0	1200700	790970	0	0	0	0	0	0	0	0
Q99623	PHB2_HUMAN	Prohibitin-2 (B-cell receptor-associated protein BAP37) (D-prohibitin) (Repressor of estrogen receptor activity)	0	0	0	0	1	0	1	2	0	0	0	0	1	0	1	2	0	0	0	0	5.7	0	5.7	9.7	0	0	0	0	811530	0	1267700	900430	0	0	0	0	0	0	0	1
Q16643	DREB_HUMAN	Drebrin (Developmentally-regulated brain protein)	0	0	0	0	3	3	1	1	0	0	0	0	3	3	1	1	0	0	0	0	7.1	7.1	2.8	2.5	0	0	0	0	927790	1106200	311600	301500	0	0	0	0	1	2	0	1
P62266	RS23_HUMAN	40S ribosomal protein S23 (Small ribosomal subunit protein uS12)	0	1	0	0	2	1	1	1	0	1	0	0	2	1	1	1	0	7.7	0	0	26.6	7.7	7.7	7.7	0	144280	0	0	2653700	1395200	2198500	1550500	0	0	0	0	1	1	1	1
